# Supplementary material for: Identification of Splicing Variation Associated with Parental Behavior in the Burying Beetles (Nicrophorus orbicollis)
Source: J Genomics. 2025 Oct 20;13:49–54. doi: 10.7150/jgen.123113 (PMC12599511; doi:10.7150/jgen.123113)
Supplement: Supplementary file 1 — Supplementary table. [file jgenv13p0049s1.xlsx]

## Sheet: Pfams
Protein families associated with ≥ 10 genomic loci and the number of AS loci detected for each Pfam
Pfam	Domain	Domain Description	Total Loci	AS Loci	AS (%)
pfam00069	Pkinase	Protein kinase domain	155	90	0.58
pfam00089	Trypsin	Trypsin	145	44	0.3
pfam00379	Chitin_bind_4	Insect cuticle protein	118	26	0.22
pfam00067	p450	Cytochrome P450	104	49	0.47
pfam00078	RVT_1	Reverse transcriptase (RNA-dependent DNA polymerase)	90	10	0.11
pfam00001	7tm_1	7 transmembrane receptor (rhodopsin family)	84	30	0.36
pfam13855	LRR_8	Leucine rich repeat	78	36	0.46
pfam00083	Sugar_tr	Sugar (and other) transporter	74	28	0.38
pfam00076	RRM_1	RNA recognition motif	72	41	0.57
pfam00106	adh_short	short chain dehydrogenase	56	26	0.46
pfam07714	Pkinase_Tyr	Protein tyrosine kinase	56	38	0.68
pfam00046	Homeobox	Homeobox domain	55	13	0.24
pfam00071	Ras	Ras family	54	21	0.39
pfam12796	Ank_2	Ankyrin repeats (3 copies)	54	30	0.56
pfam00651	BTB	BTB/POZ domain	49	30	0.61
pfam06585	JHBP	Haemolymph juvenile hormone binding protein	48	16	0.33
pfam00501	AMP-binding	AMP-binding enzyme	46	26	0.57
pfam13927	Ig_3	Immunoglobulin domain	45	33	0.73
pfam07690	MFS_1	Major Facilitator Superfamily	44	27	0.61
pfam00270	DEAD	DEAD/DEAH box helicase	42	18	0.43
pfam02949	7tm_6	7tm Odorant receptor	40	15	0.38
pfam00153	Mito_carr	Mitochondrial carrier protein	37	20	0.54
pfam00135	COesterase	Carboxylesterase family	36	18	0.5
pfam07679	I-set	Immunoglobulin I-set domain	36	21	0.58
pfam00650	CRAL_TRIO	CRAL/TRIO domain	35	21	0.6
pfam09770	PAT1	Topoisomerase II-associated protein PAT1	34	19	0.56
pfam00201	UDPGT	UDP-glucoronosyl and UDP-glucosyl transferase	32	12	0.38
pfam14529	Exo_endo_phos_2	Endonuclease-reverse transcriptase	32	2	0.06
pfam00028	Cadherin	Cadherin domain	31	15	0.48
pfam00595	PDZ	PDZ domain (Also known as DHR or GLGF)	31	22	0.71
pfam00225	Kinesin	Kinesin motor domain	30	16	0.53
pfam00443	UCH	Ubiquitin carboxyl-terminal hydrolase	30	22	0.73
pfam01395	PBP_GOBP	PBP/GOBP family	30	13	0.43
pfam00520	Ion_trans	Ion transport protein	28	19	0.68
pfam00632	HECT	HECT-domain (ubiquitin-transferase)	28	12	0.43
pfam01607	CBM_14	Chitin binding Peritrophin-A domain	28	12	0.43
pfam00361	Proton_antipo_M	Proton-conducting membrane transporter	27	1	0.04
pfam07993	NAD_binding_4	Male sterility protein	27	11	0.41
pfam00005	ABC_tran	ABC transporter	26	15	0.58
pfam00010	HLH	Helix-loop-helix DNA-binding domain	26	13	0.5
pfam00060	Lig_chan	Ligand-gated ion channel	26	19	0.73
pfam04083	Abhydro_lipase	Partial alpha/beta-hydrolase lipase	26	17	0.65
pfam00102	Y_phosphatase	Protein-tyrosine phosphatase	25	18	0.72
pfam07776	zf-AD	Zinc-finger associated domain (zf-AD)	25	16	0.64
pfam00179	UQ_con	Ubiquitin-conjugating enzyme	24	16	0.67
pfam00400	WD40	WD domain, G-beta repeat	24	15	0.63
pfam07898	DUF1676	Protein of unknown function (DUF1676)	24	3	0.13
pfam00004	AAA	ATPase family associated with various cellular	23	13	0.57
pfam00209	SNF	Sodium:neurotransmitter symporter family	23	9	0.39
pfam00335	Tetraspannin	Tetraspanin family	22	13	0.59
pfam00621	RhoGEF	RhoGEF domain	22	14	0.64
pfam00059	Lectin_C	Lectin C-type domain	21	4	0.19
pfam00412	LIM	LIM domain	21	13	0.62
pfam01130	CD36	CD36 family	21	7	0.33
pfam00566	RabGAP-TBC	Rab-GTPase-TBC domain	20	12	0.6
pfam02463	SMC_N	RecF/RecN/SMC N terminal domain	20	13	0.65
pfam02958	EcKinase	Ecdysteroid kinase	20	6	0.3
pfam00620	RhoGAP	RhoGAP domain	19	16	0.84
pfam01151	ELO	GNS1/SUR4 family	19	6	0.32
pfam08395	7tm_7	7tm Chemosensory receptor	19	7	0.37
pfam00009	GTP_EFTU	Elongation factor Tu GTP binding domain	18	7	0.39
pfam00115	COX1	Cytochrome C and Quinol oxidase polypeptide I	18	3	0.17
pfam00226	DnaJ	DnaJ domain	18	12	0.67
pfam00250	Forkhead	Forkhead domain	18	8	0.44
pfam00732	GMC_oxred_N	GMC oxidoreductase	18	4	0.22
pfam00002	7tm_2	7 transmembrane receptor (Secretin family)	17	11	0.65
pfam00022	Actin	Actin	17	8	0.47
pfam00041	fn3	Fibronectin type III domain	17	7	0.41
pfam00151	Lipase	Lipase	17	6	0.35
pfam00168	C2	C2 domain	17	15	0.88
pfam00474	SSF	Sodium:solute symporter family	17	7	0.41
pfam00561	Abhydrolase_1	alpha/beta hydrolase fold	17	10	0.59
pfam02931	Neur_chan_LBD	Neurotransmitter-gated ion-channel ligand	17	8	0.47
pfam00211	Guanylate_cyc	Adenylate and Guanylate cyclase catalytic domain	16	16	1
pfam00017	SH2	SH2 domain	15	8	0.53
pfam00027	cNMP_binding	Cyclic nucleotide-binding domain	15	8	0.53
pfam00328	His_Phos_2	Histidine phosphatase superfamily (branch	15	8	0.53
pfam00431	CUB	CUB domain	15	8	0.53
pfam00704	Glyco_hydro_18	Glycosyl hydrolases family 18	15	5	0.33
pfam01094	ANF_receptor	Receptor family ligand binding region	15	7	0.47
pfam01490	Aa_trans	Transmembrane amino acid transporter protein	15	8	0.53
pfam05199	GMC_oxred_C	GMC oxidoreductase	15	5	0.33
pfam13499	EF-hand_7	EF-hand domain pair	15	9	0.6
pfam00012	HSP70	Hsp70 protein	14	9	0.64
pfam00063	Myosin_head	Myosin head (motor domain)	14	10	0.71
pfam00505	HMG_box	HMG (high mobility group) box	14	6	0.43
pfam00858	ASC	Amiloride-sensitive sodium channel	14	6	0.43
pfam01433	Peptidase_M1	Peptidase family M1	14	9	0.64
pfam03098	An_peroxidase	Animal haem peroxidase	14	4	0.29
pfam03372	Exo_endo_phos	Endonuclease/Exonuclease/phosphatase	14	4	0.29
pfam00050	Kazal_1	Kazal-type serine protease inhibitor domain	13	1	0.08
pfam00134	Cyclin_N	Cyclin, N-terminal domain	13	5	0.38
pfam00227	Proteasome	Proteasome subunit	13	2	0.15
pfam00372	Hemocyanin_M	Hemocyanin, copper containing domain	13	2	0.15
pfam00856	SET	SET domain	13	9	0.69
pfam00013	KH_1	KH domain	12	8	0.67
pfam00110	wnt	wnt family	12	1	0.08
pfam00176	SNF2_N	SNF2 family N-terminal domain	12	9	0.75
pfam00240	ubiquitin	Ubiquitin family	12	6	0.5
pfam00307	CH	Calponin homology (CH) domain	12	8	0.67
pfam00665	rve	Integrase core domain	12	1	0.08
pfam01757	Acyl_transf_3	Acyltransferase family	12	7	0.58
pfam03022	MRJP	Major royal jelly protein	12	4	0.33
pfam00025	Arf	ADP-ribosylation factor family	11	4	0.36
pfam00105	zf-C4	Zinc finger, C4 type (two domains)	11	6	0.55
pfam00119	ATP-synt_A	ATP synthase A chain	11	2	0.18
pfam00155	Aminotran_1_2	Aminotransferase class I and II	11	6	0.55
pfam00282	Pyridoxal_deC	Pyridoxal-dependent decarboxylase	11	4	0.36
pfam00293	NUDIX	NUDIX domain	11	5	0.45
pfam00454	PI3_PI4_kinase	Phosphatidylinositol 3- and 4-kinase	11	7	0.64
pfam00567	TUDOR	Tudor domain	11	9	0.82
pfam00787	PX	PX domain	11	7	0.64
pfam00795	CN_hydrolase	Carbon-nitrogen hydrolase	11	7	0.64
pfam01399	PCI	PCI domain	11	6	0.55
pfam01401	Peptidase_M2	Angiotensin-converting enzyme	11	2	0.18
pfam01510	Amidase_2	N-acetylmuramoyl-L-alanine amidase	11	3	0.27
pfam01529	zf-DHHC	DHHC palmitoyltransferase	11	8	0.73
pfam02867	Ribonuc_red_lgC	Ribonucleotide reductase, barrel	11	4	0.36
pfam13639	zf-RING_2	Ring finger domain	11	8	0.73
pfam13649	Methyltransf_25	Methyltransferase domain	11	5	0.45
pfam00085	Thioredoxin	Thioredoxin	10	5	0.5
pfam00118	Cpn60_TCP1	TCP-1/cpn60 chaperonin family	10	3	0.3
pfam00146	NADHdh	NADH dehydrogenase	10	3	0.3
pfam00169	PH	PH domain	10	6	0.6
pfam00171	Aldedh	Aldehyde dehydrogenase family	10	7	0.7
pfam00178	Ets	Ets-domain	10	4	0.4
pfam00246	Peptidase_M14	Zinc carboxypeptidase	10	7	0.7
pfam00248	Aldo_ket_red	Aldo/keto reductase family	10	5	0.5
pfam00378	ECH_1	Enoyl-CoA hydratase/isomerase	10	6	0.6
pfam00481	PP2C	Protein phosphatase 2C	10	7	0.7
pfam00536	SAM_1	SAM domain (Sterile alpha motif)	10	6	0.6
pfam00664	ABC_membrane	ABC transporter transmembrane region	10	7	0.7
pfam00884	Sulfatase	Sulfatase	10	6	0.6
pfam01412	ArfGap	Putative GTPase activating protein for Arf	10	7	0.7
pfam01593	Amino_oxidase	Flavin containing amine oxidoreductase	10	4	0.4
pfam02535	Zip	ZIP Zinc transporter	10	6	0.6
pfam03028	Dynein_heavy	Dynein heavy chain and region D6 of dynein	10	4	0.4
pfam03221	HTH_Tnp_Tc5	Tc5 transposase DNA-binding domain	10	6	0.6
pfam13520	AA_permease_2	Amino acid permease	10	7	0.7
pfam16077	Spaetzle	Spaetzle	10	2	0.2
Total			8647	4145	0.48

## Sheet: AS events
N. orbicollis AS events with BLASTX annotation
Genomic scaffold	Transcripts involved		Genomic coordinates		Strand	AS event code	AS event type	Top hit BLAST annotation	Full BLAST hit
	in AS event		for AS event
scaffold1|size755408	TCONS_00025836	TCONS_00025835	10603	14339	-	0,1^2-3^4-	complex events	Uncharacterized protein ORF91 OS=Phalaenopsis aphrodite subsp. formosana OX=308872 PE=4 SV=1	>sp|Q3BAI2|YCX91_PHAAO Uncharacterized protein ORF91 OS=Phalaenopsis aphrodite subsp. formosana OX=308872 PE=4 SV=1 Score = 87.0 bits (214), Expect(2) = 6e-22 Score = 87.0 bits (214), Expect(2) = 6e-22 Identities = 43/57 (75%), Positives = 47/57 (82%) Frame = +1
scaffold4|size363477	TCONS_00053573/TCONS_00053574/TCONS_00053575/TCONS_00053577	TCONS_00053576	19166	30760	+	1-,2-	alternative acceptor site	PREDICTED: dentin sialophosphoprotein isoform X1	>XP_017777639.1 PREDICTED: dentin sialophosphoprotein isoform X1 [Nicrophorus vespilloides] Score = 1418 bits (3670), Expect = 0.0 Score = 1418 bits (3670), Expect = 0.0 Identities = 736/905 (81%), Positives = 738/905 (81%) Frame = +2
scaffold4|size363477	TCONS_00053573/TCONS_00053578	TCONS_00053575/TCONS_00053576/TCONS_00053577	31618	33709	+	0,1^2-	intron retention	PREDICTED: dentin sialophosphoprotein isoform X1	>XP_017777639.1 PREDICTED: dentin sialophosphoprotein isoform X1 [Nicrophorus vespilloides] Score = 1418 bits (3670), Expect = 0.0 Score = 1418 bits (3670), Expect = 0.0 Identities = 736/905 (81%), Positives = 738/905 (81%) Frame = +2
scaffold4|size363477	TCONS_00053579	TCONS_00053580	39699	49263	+	0,1-2^	exon skipping	PREDICTED: protein FAM13A isoform X1	>XP_017786477.1 PREDICTED: protein FAM13A isoform X1 [Nicrophorus vespilloides] Score = 1048 bits (2710), Expect = 0.0 Score = 1048 bits (2710), Expect = 0.0 Identities = 537/604 (88%), Positives = 548/604 (90%), Gaps = 1/604 (0%) Frame = +1
scaffold4|size363477	TCONS_00053580/TCONS_00053584/TCONS_00053585/TCONS_00053586/TCONS_00053587/TCONS_00053588/TCONS_00053591/TCONS_00053593	TCONS_00053589	48823	49154	+	0,1^2-	intron retention	PREDICTED: protein FAM13A isoform X1	>XP_017786477.1 PREDICTED: protein FAM13A isoform X1 [Nicrophorus vespilloides] Score = 1014 bits (2621), Expect = 0.0 Score = 1014 bits (2621), Expect = 0.0 Identities = 524/593 (88%), Positives = 535/593 (90%), Gaps = 3/593 (0%) Frame = +3
scaffold4|size363477	TCONS_00053580/TCONS_00053585/TCONS_00053586/TCONS_00053587/TCONS_00053589/TCONS_00053591	TCONS_00053584/TCONS_00053588/TCONS_00053593	49154	50426	+	1-,2-	alternative acceptor site	PREDICTED: protein FAM13A isoform X1	>XP_017786477.1 PREDICTED: protein FAM13A isoform X1 [Nicrophorus vespilloides] Score = 1014 bits (2621), Expect = 0.0 Score = 1014 bits (2621), Expect = 0.0 Identities = 524/593 (88%), Positives = 535/593 (90%), Gaps = 3/593 (0%) Frame = +3
scaffold4|size363477	TCONS_00053581/TCONS_00053594	TCONS_00053584/TCONS_00053588/TCONS_00053593	48823	49268	+	1^,2^	alternative donor site	PREDICTED: protein FAM13A isoform X1	>XP_017786477.1 PREDICTED: protein FAM13A isoform X1 [Nicrophorus vespilloides] Score = 1008 bits (2607), Expect = 0.0 Score = 1008 bits (2607), Expect = 0.0 Identities = 520/588 (88%), Positives = 532/588 (90%), Gaps = 1/588 (0%) Frame = +3
scaffold4|size363477	TCONS_00053581/TCONS_00053594	TCONS_00053580/TCONS_00053585/TCONS_00053586/TCONS_00053587/TCONS_00053591	48823	50426	+	1^4-,2^3-	complex events	PREDICTED: protein FAM13A isoform X1	>XP_017786477.1 PREDICTED: protein FAM13A isoform X1 [Nicrophorus vespilloides] Score = 1008 bits (2607), Expect = 0.0 Score = 1008 bits (2607), Expect = 0.0 Identities = 520/588 (88%), Positives = 532/588 (90%), Gaps = 1/588 (0%) Frame = +3
scaffold4|size363477	TCONS_00053586	TCONS_00053585	46500	48823	+	1^,2^	alternative donor site	PREDICTED: protein FAM13A isoform X1	>XP_017786477.1 PREDICTED: protein FAM13A isoform X1 [Nicrophorus vespilloides] Score = 1014 bits (2621), Expect = 0.0 Score = 1014 bits (2621), Expect = 0.0 Identities = 524/593 (88%), Positives = 535/593 (90%), Gaps = 3/593 (0%) Frame = +3
scaffold4|size363477	TCONS_00053589	TCONS_00053581/TCONS_00053594	48994	50426	+	1-2^3-,4-	complex events	PREDICTED: protein FAM13A isoform X1	>XP_017786477.1 PREDICTED: protein FAM13A isoform X1 [Nicrophorus vespilloides] Score = 1014 bits (2621), Expect = 0.0 Score = 1014 bits (2621), Expect = 0.0 Identities = 524/593 (88%), Positives = 535/593 (90%), Gaps = 3/593 (0%) Frame = +2
scaffold4|size363477	TCONS_00053590/TCONS_00053592	TCONS_00053589	48994	49263	+	0,1-2^	exon skipping	PREDICTED: protein FAM13A isoform X1	>XP_017786477.1 PREDICTED: protein FAM13A isoform X1 [Nicrophorus vespilloides] Score = 1013 bits (2619), Expect = 0.0 Score = 1013 bits (2619), Expect = 0.0 Identities = 522/589 (88%), Positives = 533/589 (90%), Gaps = 1/589 (0%) Frame = +2
scaffold4|size363477	TCONS_00053590/TCONS_00053592	TCONS_00053580/TCONS_00053585/TCONS_00053586/TCONS_00053587/TCONS_00053591	48823	49263	+	1^,2^	alternative donor site	PREDICTED: protein FAM13A isoform X1	>XP_017786477.1 PREDICTED: protein FAM13A isoform X1 [Nicrophorus vespilloides] Score = 1013 bits (2619), Expect = 0.0 Score = 1013 bits (2619), Expect = 0.0 Identities = 522/589 (88%), Positives = 533/589 (90%), Gaps = 1/589 (0%) Frame = +2
scaffold4|size363477	TCONS_00053590/TCONS_00053592	TCONS_00053581/TCONS_00053594	48994	50426	+	1-,2-	alternative acceptor site	PREDICTED: protein FAM13A isoform X1	>XP_017786477.1 PREDICTED: protein FAM13A isoform X1 [Nicrophorus vespilloides] Score = 1013 bits (2619), Expect = 0.0 Score = 1013 bits (2619), Expect = 0.0 Identities = 522/589 (88%), Positives = 533/589 (90%), Gaps = 1/589 (0%) Frame = +2
scaffold4|size363477	TCONS_00053590/TCONS_00053592	TCONS_00053584/TCONS_00053588/TCONS_00053593	48823	50426	+	1^3-,2^4-	complex events	PREDICTED: protein FAM13A isoform X1	>XP_017786477.1 PREDICTED: protein FAM13A isoform X1 [Nicrophorus vespilloides] Score = 1013 bits (2619), Expect = 0.0 Score = 1013 bits (2619), Expect = 0.0 Identities = 522/589 (88%), Positives = 533/589 (90%), Gaps = 1/589 (0%) Frame = +2
scaffold4|size363477	TCONS_00053594	TCONS_00053580/TCONS_00053581/TCONS_00053582/TCONS_00053583/TCONS_00053584/TCONS_00053586/TCONS_00053587/TCONS_00053588/TCONS_00053589/TCONS_00053590/TCONS_00053591/TCONS_00053592/TCONS_00053593	50489	51620	+	0,1^2-	intron retention	PREDICTED: protein FAM13A isoform X1	>XP_017786477.1 PREDICTED: protein FAM13A isoform X1 [Nicrophorus vespilloides] Score = 994 bits (2571), Expect = 0.0 Score = 994 bits (2571), Expect = 0.0 Identities = 520/613 (84%), Positives = 532/613 (86%), Gaps = 1/613 (0%) Frame = +2
scaffold4|size363477	TCONS_00053596/TCONS_00053597/TCONS_00053598/TCONS_00053599/TCONS_00053600	TCONS_00053601	61584	61784	+	1-,2-	alternative acceptor site	PREDICTED: E3 ubiquitin-protein ligase parkin isoform X1	>XP_017786481.1 PREDICTED: E3 ubiquitin-protein ligase parkin isoform X1 [Nicrophorus vespilloides] Score = 945 bits (2443), Expect = 0.0 Score = 945 bits (2443), Expect = 0.0 Identities = 439/478 (91%), Positives = 448/478 (93%) Frame = +1
scaffold4|size363477	TCONS_00053596/TCONS_00053597/TCONS_00053598/TCONS_00053599/TCONS_00053601	TCONS_00053600	61784	62032	+	1-,2-	alternative acceptor site	PREDICTED: E3 ubiquitin-protein ligase parkin isoform X1	>XP_017786481.1 PREDICTED: E3 ubiquitin-protein ligase parkin isoform X1 [Nicrophorus vespilloides] Score = 945 bits (2443), Expect = 0.0 Score = 945 bits (2443), Expect = 0.0 Identities = 439/478 (91%), Positives = 448/478 (93%) Frame = +1
scaffold4|size363477	TCONS_00053596/TCONS_00053597/TCONS_00053599/TCONS_00053600/TCONS_00053601	TCONS_00053598	62032	62220	+	1-,2-	alternative acceptor site	PREDICTED: E3 ubiquitin-protein ligase parkin isoform X1	>XP_017786481.1 PREDICTED: E3 ubiquitin-protein ligase parkin isoform X1 [Nicrophorus vespilloides] Score = 945 bits (2443), Expect = 0.0 Score = 945 bits (2443), Expect = 0.0 Identities = 439/478 (91%), Positives = 448/478 (93%) Frame = +1
scaffold4|size363477	TCONS_00053596/TCONS_00053598/TCONS_00053600/TCONS_00053601	TCONS_00053597	62220	62469	+	1-,2-	alternative acceptor site	PREDICTED: E3 ubiquitin-protein ligase parkin isoform X1	>XP_017786481.1 PREDICTED: E3 ubiquitin-protein ligase parkin isoform X1 [Nicrophorus vespilloides] Score = 945 bits (2443), Expect = 0.0 Score = 945 bits (2443), Expect = 0.0 Identities = 439/478 (91%), Positives = 448/478 (93%) Frame = +1
scaffold4|size363477	TCONS_00053601	TCONS_00053596/TCONS_00053598/TCONS_00053599/TCONS_00053600	60738	60851	+	1^,2^	alternative donor site	PREDICTED: E3 ubiquitin-protein ligase parkin isoform X1	>XP_017786481.1 PREDICTED: E3 ubiquitin-protein ligase parkin isoform X1 [Nicrophorus vespilloides] Score = 580 bits (1495), Expect(2) = 0.0 Score = 580 bits (1495), Expect(2) = 0.0 Identities = 257/262 (98%), Positives = 260/262 (99%) Frame = +2
scaffold4|size363477	TCONS_00053597	TCONS_00053596/TCONS_00053598/TCONS_00053599/TCONS_00053600	60738	61086	+	0,1^2-	intron retention	PREDICTED: E3 ubiquitin-protein ligase parkin isoform X1	>XP_017786481.1 PREDICTED: E3 ubiquitin-protein ligase parkin isoform X1 [Nicrophorus vespilloides] Score = 721 bits (1860), Expect(2) = 0.0 Score = 721 bits (1860), Expect(2) = 0.0 Identities = 344/378 (91%), Positives = 349/378 (92%) Frame = +2
scaffold4|size363477	TCONS_00053604	TCONS_00053602/TCONS_00053603/TCONS_00053606	88178	89038	+	0,1^2-;1-,2-	complex events	PREDICTED: uncharacterized protein LOC108569429	>XP_017786465.1 PREDICTED: uncharacterized protein LOC108569429 [Nicrophorus vespilloides] Score = 802 bits (2072), Expect(2) = 0.0 Score = 802 bits (2072), Expect(2) = 0.0 Identities = 419/586 (71%), Positives = 451/586 (76%), Gaps = 3/586 (0%) Frame = +2
scaffold4|size363477	TCONS_00053603	TCONS_00053602/TCONS_00053604/TCONS_00053606	84092	84310	+	1^,2^	alternative donor site	PREDICTED: uncharacterized protein LOC108569429	>XP_017786465.1 PREDICTED: uncharacterized protein LOC108569429 [Nicrophorus vespilloides] Score = 860 bits (2222), Expect = 0.0 Score = 860 bits (2222), Expect = 0.0 Identities = 447/612 (73%), Positives = 479/612 (78%), Gaps = 3/612 (0%) Frame = +2
scaffold4|size363477	TCONS_00053611	TCONS_00053616	119261	121573	+	1^2-3^4-,5^6-	complex events	PREDICTED: LOW QUALITY PROTEIN: armadillo repeat-containing protein 7	>XP_017786476.1 PREDICTED: LOW QUALITY PROTEIN: armadillo repeat-containing protein 7 [Nicrophorus vespilloides] Score = 338 bits (866), Expect(2) = e-159 Score = 338 bits (866), Expect(2) = e-159 Identities = 166/176 (94%), Positives = 173/176 (98%) Frame = +1
scaffold4|size363477	TCONS_00053611	TCONS_00053613	119261	121573	+	1^2-4^6-,3^5-7^8-	complex events	PREDICTED: LOW QUALITY PROTEIN: armadillo repeat-containing protein 7	>XP_017786476.1 PREDICTED: LOW QUALITY PROTEIN: armadillo repeat-containing protein 7 [Nicrophorus vespilloides] Score = 338 bits (866), Expect(2) = e-159 Score = 338 bits (866), Expect(2) = e-159 Identities = 166/176 (94%), Positives = 173/176 (98%) Frame = +1
scaffold4|size363477	TCONS_00053609/TCONS_00053610/TCONS_00053613/TCONS_00053614	TCONS_00053611/TCONS_00053612	118771	118916	+	1^,2^	alternative donor site	PREDICTED: LOW QUALITY PROTEIN: armadillo repeat-containing protein 7	>XP_017786476.1 PREDICTED: LOW QUALITY PROTEIN: armadillo repeat-containing protein 7 [Nicrophorus vespilloides] Score = 325 bits (832), Expect(2) = e-155 Score = 325 bits (832), Expect(2) = e-155 Identities = 163/176 (92%), Positives = 170/176 (96%), Gaps = 2/176 (1%) Frame = +2
scaffold4|size363477	TCONS_00053613	TCONS_00053609/TCONS_00053610/TCONS_00053611/TCONS_00053612/TCONS_00053614/TCONS_00053615/TCONS_00053616/TCONS_00053617	119039	119261	+	1^,2^	alternative donor site	PREDICTED: LOW QUALITY PROTEIN: armadillo repeat-containing protein 7	>XP_017786476.1 PREDICTED: LOW QUALITY PROTEIN: armadillo repeat-containing protein 7 [Nicrophorus vespilloides] Score = 325 bits (832), Expect(2) = e-155 Score = 325 bits (832), Expect(2) = e-155 Identities = 163/176 (92%), Positives = 170/176 (96%), Gaps = 2/176 (1%) Frame = +2
scaffold4|size363477	TCONS_00053613	TCONS_00053610/TCONS_00053612/TCONS_00053615	119261	120845	+	0,1^2-	intron retention	PREDICTED: LOW QUALITY PROTEIN: armadillo repeat-containing protein 7	>XP_017786476.1 PREDICTED: LOW QUALITY PROTEIN: armadillo repeat-containing protein 7 [Nicrophorus vespilloides] Score = 325 bits (832), Expect(2) = e-155 Score = 325 bits (832), Expect(2) = e-155 Identities = 163/176 (92%), Positives = 170/176 (96%), Gaps = 2/176 (1%) Frame = +2
scaffold4|size363477	TCONS_00053613	TCONS_00053617	119261	121573	+	1^3-5^6-,2^4-	complex events	PREDICTED: LOW QUALITY PROTEIN: armadillo repeat-containing protein 7	>XP_017786476.1 PREDICTED: LOW QUALITY PROTEIN: armadillo repeat-containing protein 7 [Nicrophorus vespilloides] Score = 325 bits (832), Expect(2) = e-155 Score = 325 bits (832), Expect(2) = e-155 Identities = 163/176 (92%), Positives = 170/176 (96%), Gaps = 2/176 (1%) Frame = +2
scaffold4|size363477	TCONS_00053614	TCONS_00053609	119261	121573	+	0,1^2-	intron retention	PREDICTED: LOW QUALITY PROTEIN: armadillo repeat-containing protein 7	>XP_017786476.1 PREDICTED: LOW QUALITY PROTEIN: armadillo repeat-containing protein 7 [Nicrophorus vespilloides] Score = 338 bits (866), Expect(2) = e-159 Score = 338 bits (866), Expect(2) = e-159 Identities = 166/176 (94%), Positives = 173/176 (98%) Frame = +2
scaffold4|size363477	TCONS_00053614	TCONS_00053613	119261	121573	+	0,1^2-3^4-	complex events	PREDICTED: LOW QUALITY PROTEIN: armadillo repeat-containing protein 7	>XP_017786476.1 PREDICTED: LOW QUALITY PROTEIN: armadillo repeat-containing protein 7 [Nicrophorus vespilloides] Score = 338 bits (866), Expect(2) = e-159 Score = 338 bits (866), Expect(2) = e-159 Identities = 166/176 (94%), Positives = 173/176 (98%) Frame = +2
scaffold4|size363477	TCONS_00053614	TCONS_00053610/TCONS_00053612	119261	121573	+	0,1^2-3^4-5^6-	complex events	PREDICTED: LOW QUALITY PROTEIN: armadillo repeat-containing protein 7	>XP_017786476.1 PREDICTED: LOW QUALITY PROTEIN: armadillo repeat-containing protein 7 [Nicrophorus vespilloides] Score = 338 bits (866), Expect(2) = e-159 Score = 338 bits (866), Expect(2) = e-159 Identities = 166/176 (94%), Positives = 173/176 (98%) Frame = +2
scaffold4|size363477	TCONS_00053610/TCONS_00053612	TCONS_00053611	120172	121573	+	1^3-5^6-,2^4-	complex events	PREDICTED: LOW QUALITY PROTEIN: armadillo repeat-containing protein 7	>XP_017786476.1 PREDICTED: LOW QUALITY PROTEIN: armadillo repeat-containing protein 7 [Nicrophorus vespilloides] Score = 338 bits (866), Expect(2) = e-159 Score = 338 bits (866), Expect(2) = e-159 Identities = 166/176 (94%), Positives = 173/176 (98%) Frame = +1
scaffold4|size363477	TCONS_00053610/TCONS_00053612	TCONS_00053617	119261	121573	+	1^2-3^5-7^8-,4^6-	complex events	PREDICTED: LOW QUALITY PROTEIN: armadillo repeat-containing protein 7	>XP_017786476.1 PREDICTED: LOW QUALITY PROTEIN: armadillo repeat-containing protein 7 [Nicrophorus vespilloides] Score = 338 bits (866), Expect(2) = e-159 Score = 338 bits (866), Expect(2) = e-159 Identities = 166/176 (94%), Positives = 173/176 (98%) Frame = +1
scaffold4|size363477	TCONS_00053609	TCONS_00053617	119261	121214	+	1^,2^	alternative donor site	PREDICTED: LOW QUALITY PROTEIN: armadillo repeat-containing protein 7	>XP_017786476.1 PREDICTED: LOW QUALITY PROTEIN: armadillo repeat-containing protein 7 [Nicrophorus vespilloides] Score = 338 bits (866), Expect(2) = e-102 Score = 338 bits (866), Expect(2) = e-102 Identities = 166/176 (94%), Positives = 173/176 (98%) Frame = +2
scaffold4|size363477	TCONS_00053609	TCONS_00053611	119261	121214	+	1^,2^3-4^	complex events	PREDICTED: LOW QUALITY PROTEIN: armadillo repeat-containing protein 7	>XP_017786476.1 PREDICTED: LOW QUALITY PROTEIN: armadillo repeat-containing protein 7 [Nicrophorus vespilloides] Score = 338 bits (866), Expect(2) = e-102 Score = 338 bits (866), Expect(2) = e-102 Identities = 166/176 (94%), Positives = 173/176 (98%) Frame = +2
scaffold4|size363477	TCONS_00053609	TCONS_00053616	119261	121573	+	1^2-,3^4-	complex events	PREDICTED: LOW QUALITY PROTEIN: armadillo repeat-containing protein 7	>XP_017786476.1 PREDICTED: LOW QUALITY PROTEIN: armadillo repeat-containing protein 7 [Nicrophorus vespilloides] Score = 338 bits (866), Expect(2) = e-102 Score = 338 bits (866), Expect(2) = e-102 Identities = 166/176 (94%), Positives = 173/176 (98%) Frame = +2
scaffold4|size363477	TCONS_00053609	TCONS_00053613	119261	121573	+	1^4-,2^3-5^6-	complex events	PREDICTED: LOW QUALITY PROTEIN: armadillo repeat-containing protein 7	>XP_017786476.1 PREDICTED: LOW QUALITY PROTEIN: armadillo repeat-containing protein 7 [Nicrophorus vespilloides] Score = 338 bits (866), Expect(2) = e-102 Score = 338 bits (866), Expect(2) = e-102 Identities = 166/176 (94%), Positives = 173/176 (98%) Frame = +2
scaffold4|size363477	TCONS_00053609	TCONS_00053610/TCONS_00053612	119261	121573	+	1^6-,2^3-4^5-7^8-	complex events	PREDICTED: LOW QUALITY PROTEIN: armadillo repeat-containing protein 7	>XP_017786476.1 PREDICTED: LOW QUALITY PROTEIN: armadillo repeat-containing protein 7 [Nicrophorus vespilloides] Score = 338 bits (866), Expect(2) = e-102 Score = 338 bits (866), Expect(2) = e-102 Identities = 166/176 (94%), Positives = 173/176 (98%) Frame = +2
scaffold4|size363477	TCONS_00053616	TCONS_00053613	119261	121228	+	0,1^2-	intron retention	PREDICTED: LOW QUALITY PROTEIN: armadillo repeat-containing protein 7	>XP_017786476.1 PREDICTED: LOW QUALITY PROTEIN: armadillo repeat-containing protein 7 [Nicrophorus vespilloides] Score = 338 bits (866), Expect(2) = e-159 Score = 338 bits (866), Expect(2) = e-159 Identities = 166/176 (94%), Positives = 173/176 (98%) Frame = +3
scaffold4|size363477	TCONS_00053616	TCONS_00053610/TCONS_00053612	119261	121228	+	0,1^2-3^4-	complex events	PREDICTED: LOW QUALITY PROTEIN: armadillo repeat-containing protein 7	>XP_017786476.1 PREDICTED: LOW QUALITY PROTEIN: armadillo repeat-containing protein 7 [Nicrophorus vespilloides] Score = 338 bits (866), Expect(2) = e-159 Score = 338 bits (866), Expect(2) = e-159 Identities = 166/176 (94%), Positives = 173/176 (98%) Frame = +3
scaffold4|size363477	TCONS_00053617	TCONS_00053611	119261	120940	+	0,1^2-	intron retention	PREDICTED: LOW QUALITY PROTEIN: armadillo repeat-containing protein 7	>XP_017786476.1 PREDICTED: LOW QUALITY PROTEIN: armadillo repeat-containing protein 7 [Nicrophorus vespilloides] Score = 362 bits (929), Expect(2) = e-167 Score = 362 bits (929), Expect(2) = e-167 Identities = 178/188 (94%), Positives = 185/188 (98%) Frame = +3
scaffold4|size363477	TCONS_00053621/TCONS_00053628	TCONS_00053620/TCONS_00053627/TCONS_00053629/TCONS_00053632	157654	160993	+	1^,2^	alternative donor site	PREDICTED: protein tramtrack, beta isoform-like isoform X2	>XP_017786472.1 PREDICTED: protein tramtrack, beta isoform-like isoform X2 [Nicrophorus vespilloides] Score = 812 bits (2098), Expect = 0.0 Score = 812 bits (2098), Expect = 0.0 Identities = 404/462 (87%), Positives = 411/462 (88%) Frame = +1
scaffold4|size363477	TCONS_00053625/TCONS_00053630	TCONS_00053620/TCONS_00053627/TCONS_00053629/TCONS_00053632	157654	162664	+	0,1^2-	intron retention	PREDICTED: protein tramtrack, beta isoform-like isoform X2	>XP_017786472.1 PREDICTED: protein tramtrack, beta isoform-like isoform X2 [Nicrophorus vespilloides] Score = 812 bits (2098), Expect = 0.0 Score = 812 bits (2098), Expect = 0.0 Identities = 404/462 (87%), Positives = 411/462 (88%) Frame = +1
scaffold4|size363477	TCONS_00053625/TCONS_00053630	TCONS_00053626/TCONS_00053631	154799	162664	+	1-2^3-,4-	complex events	PREDICTED: protein tramtrack, beta isoform-like isoform X2	>XP_017786472.1 PREDICTED: protein tramtrack, beta isoform-like isoform X2 [Nicrophorus vespilloides] Score = 812 bits (2098), Expect = 0.0 Score = 812 bits (2098), Expect = 0.0 Identities = 404/462 (87%), Positives = 411/462 (88%) Frame = +1
scaffold4|size363477	TCONS_00053626/TCONS_00053631	TCONS_00053620/TCONS_00053629	154799	160993	+	0,1-2^3-4^	complex events	PREDICTED: zinc finger and BTB domain-containing protein 11-like isoform X1	>XP_017786470.1 PREDICTED: zinc finger and BTB domain-containing protein 11-like isoform X1 [Nicrophorus vespilloides] Score = 925 bits (2391), Expect = 0.0 Score = 925 bits (2391), Expect = 0.0 Identities = 468/517 (90%), Positives = 471/517 (91%) Frame = +3
scaffold4|size363477	TCONS_00053626/TCONS_00053631	TCONS_00053627/TCONS_00053632	154799	160993	+	0,1-2^	exon skipping	PREDICTED: zinc finger and BTB domain-containing protein 11-like isoform X1	>XP_017786470.1 PREDICTED: zinc finger and BTB domain-containing protein 11-like isoform X1 [Nicrophorus vespilloides] Score = 925 bits (2391), Expect = 0.0 Score = 925 bits (2391), Expect = 0.0 Identities = 468/517 (90%), Positives = 471/517 (91%) Frame = +3
scaffold4|size363477	TCONS_00053627/TCONS_00053632	TCONS_00053620/TCONS_00053621/TCONS_00053624/TCONS_00053625/TCONS_00053628/TCONS_00053629/TCONS_00053630	154799	157654	+	0,1-2^	exon skipping	PREDICTED: protein tramtrack, alpha isoform-like isoform X3	>XP_017786473.1 PREDICTED: protein tramtrack, alpha isoform-like isoform X3 [Nicrophorus vespilloides] Score = 780 bits (2013), Expect = 0.0 Score = 780 bits (2013), Expect = 0.0 Identities = 390/453 (86%), Positives = 394/453 (86%) Frame = +1
scaffold4|size363477	TCONS_00053644	TCONS_00053643	86331	86682	-	0,1^2-	intron retention	PREDICTED: uncharacterized protein LOC108569439 isoform X1	>XP_017786484.1 PREDICTED: uncharacterized protein LOC108569439 isoform X1 [Nicrophorus vespilloides] Score = 179 bits (455), Expect = 5e-44 Score = 179 bits (455), Expect = 5e-44 Identities = 89/98 (90%), Positives = 89/98 (90%), Gaps = 7/98 (7%) Frame = +2
scaffold4|size363477	TCONS_00053647/TCONS_00053650/TCONS_00053651/TCONS_00053653/TCONS_00053656	TCONS_00053648/TCONS_00053649/TCONS_00053652/TCONS_00053654/TCONS_00053655	95578	98751	-	1^,2^	alternative donor site	PREDICTED: uncharacterized protein LOC108569428	>XP_017786464.1 PREDICTED: uncharacterized protein LOC108569428 [Nicrophorus vespilloides] Score = 198 bits (503), Expect = 5e-50 Score = 198 bits (503), Expect = 5e-50 Identities = 102/114 (89%), Positives = 107/114 (93%) Frame = -3
scaffold4|size363477	TCONS_00053651	TCONS_00053652	98751	103056	-	0,1-2^	exon skipping	PREDICTED: uncharacterized protein LOC108569428	>XP_017786464.1 PREDICTED: uncharacterized protein LOC108569428 [Nicrophorus vespilloides] Score = 196 bits (498), Expect = 2e-49 Score = 196 bits (498), Expect = 2e-49 Identities = 98/100 (98%), Positives = 100/100 (100%) Frame = -2
scaffold4|size363477	TCONS_00053655/TCONS_00053656	TCONS_00053654	98751	109248	-	0,1-2^3-4^	complex events	PREDICTED: calcium channel flower isoform X1	>XP_017786486.1 PREDICTED: calcium channel flower isoform X1 [Nicrophorus vespilloides] Score = 303 bits (775), Expect = 3e-81 Score = 303 bits (775), Expect = 3e-81 Identities = 144/146 (98%), Positives = 145/146 (99%) Frame = -1
scaffold4|size363477	TCONS_00053655	TCONS_00053654/TCONS_00053656/TCONS_00053657/TCONS_00053658/TCONS_00053659	110540	111028	-	1^4-,2^3-	complex events	PREDICTED: calcium channel flower isoform X1	>XP_017786486.1 PREDICTED: calcium channel flower isoform X1 [Nicrophorus vespilloides] Score = 280 bits (715), Expect = 2e-74 Score = 280 bits (715), Expect = 2e-74 Identities = 131/133 (98%), Positives = 132/133 (99%) Frame = -2
scaffold4|size363477	TCONS_00053657	TCONS_00053654/TCONS_00053658	109129	109355	-	1^,2^	alternative donor site	PREDICTED: calcium channel flower isoform X2	>XP_017786487.1 PREDICTED: calcium channel flower isoform X2 [Nicrophorus vespilloides] Score = 305 bits (780), Expect(2) = e-102 Score = 305 bits (780), Expect(2) = e-102 Identities = 145/147 (98%), Positives = 146/147 (99%) Frame = -1
scaffold4|size363477	TCONS_00053657	TCONS_00053659	108524	109355	-	1^3-4^,2^	complex events	PREDICTED: calcium channel flower isoform X2	>XP_017786487.1 PREDICTED: calcium channel flower isoform X2 [Nicrophorus vespilloides] Score = 305 bits (780), Expect(2) = e-102 Score = 305 bits (780), Expect(2) = e-102 Identities = 145/147 (98%), Positives = 146/147 (99%) Frame = -1
scaffold4|size363477	TCONS_00053659	TCONS_00053654/TCONS_00053658	108524	109248	-	0,1-2^	exon skipping	PREDICTED: calcium channel flower isoform X1	>XP_017786486.1 PREDICTED: calcium channel flower isoform X1 [Nicrophorus vespilloides] Score = 364 bits (934), Expect = 2e-99 Score = 364 bits (934), Expect = 2e-99 Identities = 178/193 (92%), Positives = 180/193 (93%) Frame = -1
scaffold4|size363477	TCONS_00053667/TCONS_00053671/TCONS_00053678/TCONS_00053679	TCONS_00053665/TCONS_00053666/TCONS_00053670/TCONS_00053674/TCONS_00053677/TCONS_00053681	120041	120392	-	1^,2^	alternative donor site	PREDICTED: LOW QUALITY PROTEIN: armadillo repeat-containing protein 7	>XP_017786476.1 PREDICTED: LOW QUALITY PROTEIN: armadillo repeat-containing protein 7 [Nicrophorus vespilloides] Score = 187 bits (476), Expect = 1e-46 Score = 187 bits (476), Expect = 1e-46 Identities = 94/94 (100%), Positives = 94/94 (100%) Frame = +2
scaffold4|size363477	TCONS_00053667/TCONS_00053671/TCONS_00053678/TCONS_00053679	TCONS_00053672	120041	120849	-	1^2-3^,4^	complex events	PREDICTED: LOW QUALITY PROTEIN: armadillo repeat-containing protein 7	>XP_017786476.1 PREDICTED: LOW QUALITY PROTEIN: armadillo repeat-containing protein 7 [Nicrophorus vespilloides] Score = 187 bits (476), Expect = 1e-46 Score = 187 bits (476), Expect = 1e-46 Identities = 94/94 (100%), Positives = 94/94 (100%) Frame = +2
scaffold4|size363477	TCONS_00053668/TCONS_00053670/TCONS_00053671/TCONS_00053672	TCONS_00053669	122137	124166	-	1^,2^	alternative donor site	PREDICTED: follicle cell protein 3C-1 isoform X1	>XP_017786474.1 PREDICTED: follicle cell protein 3C-1 isoform X1 [Nicrophorus vespilloides] Score = 242 bits (618), Expect = 1e-62 Score = 242 bits (618), Expect = 1e-62 Identities = 112/113 (99%), Positives = 112/113 (99%) Frame = -2
scaffold4|size363477	TCONS_00053672	TCONS_00053665/TCONS_00053666/TCONS_00053674/TCONS_00053681	120063	120849	-	0,1^2-	intron retention	PREDICTED: follicle cell protein 3C-1 isoform X1	>XP_017786474.1 PREDICTED: follicle cell protein 3C-1 isoform X1 [Nicrophorus vespilloides] Score = 242 bits (618), Expect = 1e-62 Score = 242 bits (618), Expect = 1e-62 Identities = 112/113 (99%), Positives = 112/113 (99%) Frame = -2
scaffold4|size363477	TCONS_00053672	TCONS_00053682/TCONS_00053683	120063	120849	-	0,1^2-3^4-	complex events	PREDICTED: follicle cell protein 3C-1 isoform X1	>XP_017786474.1 PREDICTED: follicle cell protein 3C-1 isoform X1 [Nicrophorus vespilloides] Score = 242 bits (618), Expect = 1e-62 Score = 242 bits (618), Expect = 1e-62 Identities = 112/113 (99%), Positives = 112/113 (99%) Frame = -2
scaffold4|size363477	TCONS_00053670/TCONS_00053677	TCONS_00053665/TCONS_00053666/TCONS_00053667/TCONS_00053671/TCONS_00053674/TCONS_00053678/TCONS_00053679/TCONS_00053680/TCONS_00053681/TCONS_00053684/TCONS_00053686	120392	120849	-	1^,2^	alternative donor site	PREDICTED: follicle cell protein 3C-1 isoform X1	>XP_017786474.1 PREDICTED: follicle cell protein 3C-1 isoform X1 [Nicrophorus vespilloides] Score = 241 bits (614), Expect = 4e-62 Score = 241 bits (614), Expect = 4e-62 Identities = 111/113 (98%), Positives = 112/113 (99%) Frame = -2
scaffold4|size363477	TCONS_00053669/TCONS_00053675	TCONS_00053682/TCONS_00053683	120063	120540	-	0,1^2-	intron retention	PREDICTED: follicle cell protein 3C-1 isoform X1	>XP_017786474.1 PREDICTED: follicle cell protein 3C-1 isoform X1 [Nicrophorus vespilloides] Score = 241 bits (614), Expect = 4e-62 Score = 241 bits (614), Expect = 4e-62 Identities = 111/113 (98%), Positives = 112/113 (99%) Frame = -1
scaffold4|size363477	TCONS_00053669/TCONS_00053675	TCONS_00053670/TCONS_00053677	120063	120671	-	1-,2-	alternative acceptor site	PREDICTED: follicle cell protein 3C-1 isoform X1	>XP_017786474.1 PREDICTED: follicle cell protein 3C-1 isoform X1 [Nicrophorus vespilloides] Score = 241 bits (614), Expect = 4e-62 Score = 241 bits (614), Expect = 4e-62 Identities = 111/113 (98%), Positives = 112/113 (99%) Frame = -1
scaffold4|size363477	TCONS_00053669/TCONS_00053675	TCONS_00053665/TCONS_00053666/TCONS_00053674/TCONS_00053681	120063	120849	-	1^3-,2^4-	complex events	PREDICTED: follicle cell protein 3C-1 isoform X1	>XP_017786474.1 PREDICTED: follicle cell protein 3C-1 isoform X1 [Nicrophorus vespilloides] Score = 241 bits (614), Expect = 4e-62 Score = 241 bits (614), Expect = 4e-62 Identities = 111/113 (98%), Positives = 112/113 (99%) Frame = -1
scaffold4|size363477	TCONS_00053669/TCONS_00053675	TCONS_00053667/TCONS_00053671/TCONS_00053678/TCONS_00053679	120041	120849	-	1^3-6^,2^4-5^	complex events	PREDICTED: follicle cell protein 3C-1 isoform X1	>XP_017786474.1 PREDICTED: follicle cell protein 3C-1 isoform X1 [Nicrophorus vespilloides] Score = 241 bits (614), Expect = 4e-62 Score = 241 bits (614), Expect = 4e-62 Identities = 111/113 (98%), Positives = 112/113 (99%) Frame = -1
scaffold4|size363477	TCONS_00053669/TCONS_00053675	TCONS_00053680/TCONS_00053684	119666	120849	-	1^3-6^8-,2^4-5^7-	complex events	PREDICTED: follicle cell protein 3C-1 isoform X1	>XP_017786474.1 PREDICTED: follicle cell protein 3C-1 isoform X1 [Nicrophorus vespilloides] Score = 241 bits (614), Expect = 4e-62 Score = 241 bits (614), Expect = 4e-62 Identities = 111/113 (98%), Positives = 112/113 (99%) Frame = -1
scaffold4|size363477	TCONS_00053668	TCONS_00053667/TCONS_00053671/TCONS_00053678/TCONS_00053679/TCONS_00053680/TCONS_00053684/TCONS_00053686	120169	120849	-	1^3-4^5-,2^6-	complex events	PREDICTED: follicle cell protein 3C-1 isoform X1	>XP_017786474.1 PREDICTED: follicle cell protein 3C-1 isoform X1 [Nicrophorus vespilloides] Score = 241 bits (614), Expect = 4e-62 Score = 241 bits (614), Expect = 4e-62 Identities = 111/113 (98%), Positives = 112/113 (99%) Frame = -2
scaffold4|size363477	TCONS_00053668/TCONS_00053673/TCONS_00053676/TCONS_00053680/TCONS_00053684/TCONS_00053685	TCONS_00053667/TCONS_00053671/TCONS_00053678/TCONS_00053679	119666	120169	-	1-,2-	alternative acceptor site	PREDICTED: follicle cell protein 3C-1 isoform X1	>XP_017786474.1 PREDICTED: follicle cell protein 3C-1 isoform X1 [Nicrophorus vespilloides] Score = 241 bits (614), Expect = 4e-62 Score = 241 bits (614), Expect = 4e-62 Identities = 111/113 (98%), Positives = 112/113 (99%) Frame = -2
scaffold4|size363477	TCONS_00053668	TCONS_00053682/TCONS_00053683	119666	120405	-	1^3-,2^4-	complex events	PREDICTED: follicle cell protein 3C-1 isoform X1	>XP_017786474.1 PREDICTED: follicle cell protein 3C-1 isoform X1 [Nicrophorus vespilloides] Score = 241 bits (614), Expect = 4e-62 Score = 241 bits (614), Expect = 4e-62 Identities = 111/113 (98%), Positives = 112/113 (99%) Frame = -2
scaffold4|size363477	TCONS_00053668	TCONS_00053669/TCONS_00053675	119666	120540	-	1^2-3^5-,4^6-	complex events	PREDICTED: follicle cell protein 3C-1 isoform X1	>XP_017786474.1 PREDICTED: follicle cell protein 3C-1 isoform X1 [Nicrophorus vespilloides] Score = 241 bits (614), Expect = 4e-62 Score = 241 bits (614), Expect = 4e-62 Identities = 111/113 (98%), Positives = 112/113 (99%) Frame = -2
scaffold4|size363477	TCONS_00053668	TCONS_00053670/TCONS_00053677	119666	120671	-	1-2^3-5^7-,4-6^8-	complex events	PREDICTED: follicle cell protein 3C-1 isoform X1	>XP_017786474.1 PREDICTED: follicle cell protein 3C-1 isoform X1 [Nicrophorus vespilloides] Score = 241 bits (614), Expect = 4e-62 Score = 241 bits (614), Expect = 4e-62 Identities = 111/113 (98%), Positives = 112/113 (99%) Frame = -2
scaffold4|size363477	TCONS_00053668	TCONS_00053672	119666	120849	-	1^2-3^4-5^7-,6^8-	complex events	PREDICTED: follicle cell protein 3C-1 isoform X1	>XP_017786474.1 PREDICTED: follicle cell protein 3C-1 isoform X1 [Nicrophorus vespilloides] Score = 241 bits (614), Expect = 4e-62 Score = 241 bits (614), Expect = 4e-62 Identities = 111/113 (98%), Positives = 112/113 (99%) Frame = -2
scaffold4|size363477	TCONS_00053668	TCONS_00053665/TCONS_00053666/TCONS_00053674/TCONS_00053681	119666	120849	-	1^3-4^5-7^9-,2^6-8^10-	complex events	PREDICTED: follicle cell protein 3C-1 isoform X1	>XP_017786474.1 PREDICTED: follicle cell protein 3C-1 isoform X1 [Nicrophorus vespilloides] Score = 241 bits (614), Expect = 4e-62 Score = 241 bits (614), Expect = 4e-62 Identities = 111/113 (98%), Positives = 112/113 (99%) Frame = -2
scaffold4|size363477	TCONS_00053673/TCONS_00053674/TCONS_00053675/TCONS_00053678/TCONS_00053680/TCONS_00053690	TCONS_00053676/TCONS_00053677/TCONS_00053679/TCONS_00053681/TCONS_00053686	120849	131931	-	0,1-2^	exon skipping	PREDICTED: LOW QUALITY PROTEIN: armadillo repeat-containing protein 7	>XP_017786476.1 PREDICTED: LOW QUALITY PROTEIN: armadillo repeat-containing protein 7 [Nicrophorus vespilloides] Score = 187 bits (476), Expect = 9e-47 Score = 187 bits (476), Expect = 9e-47 Identities = 94/94 (100%), Positives = 94/94 (100%) Frame = +2
scaffold4|size363477	TCONS_00053680/TCONS_00053684	TCONS_00053665/TCONS_00053666/TCONS_00053670/TCONS_00053674/TCONS_00053677/TCONS_00053681	119666	120392	-	1^3-,2^4-	complex events	PREDICTED: LOW QUALITY PROTEIN: armadillo repeat-containing protein 7	>XP_017786476.1 PREDICTED: LOW QUALITY PROTEIN: armadillo repeat-containing protein 7 [Nicrophorus vespilloides] Score = 187 bits (476), Expect = 1e-46 Score = 187 bits (476), Expect = 1e-46 Identities = 94/94 (100%), Positives = 94/94 (100%) Frame = +2
scaffold4|size363477	TCONS_00053680/TCONS_00053684	TCONS_00053672	119666	120849	-	1^2-3^5-,4^6-	complex events	PREDICTED: LOW QUALITY PROTEIN: armadillo repeat-containing protein 7	>XP_017786476.1 PREDICTED: LOW QUALITY PROTEIN: armadillo repeat-containing protein 7 [Nicrophorus vespilloides] Score = 187 bits (476), Expect = 1e-46 Score = 187 bits (476), Expect = 1e-46 Identities = 94/94 (100%), Positives = 94/94 (100%) Frame = +2
scaffold4|size363477	TCONS_00053673/TCONS_00053676/TCONS_00053685	TCONS_00053668	120169	120540	-	0,1^2-	intron retention	PREDICTED: follicle cell protein 3C-1 isoform X1	>XP_017786474.1 PREDICTED: follicle cell protein 3C-1 isoform X1 [Nicrophorus vespilloides] Score = 241 bits (614), Expect = 1e-62 Score = 241 bits (614), Expect = 1e-62 Identities = 111/113 (98%), Positives = 112/113 (99%) Frame = -3
scaffold4|size363477	TCONS_00053673/TCONS_00053676/TCONS_00053685	TCONS_00053667/TCONS_00053671/TCONS_00053678/TCONS_00053679/TCONS_00053680/TCONS_00053684/TCONS_00053686	120169	120849	-	1^3-,2^4-	complex events	PREDICTED: follicle cell protein 3C-1 isoform X1	>XP_017786474.1 PREDICTED: follicle cell protein 3C-1 isoform X1 [Nicrophorus vespilloides] Score = 241 bits (614), Expect = 1e-62 Score = 241 bits (614), Expect = 1e-62 Identities = 111/113 (98%), Positives = 112/113 (99%) Frame = -3
scaffold4|size363477	TCONS_00053673/TCONS_00053676/TCONS_00053685	TCONS_00053669/TCONS_00053675	119666	120540	-	1^3-,2^4-	complex events	PREDICTED: follicle cell protein 3C-1 isoform X1	>XP_017786474.1 PREDICTED: follicle cell protein 3C-1 isoform X1 [Nicrophorus vespilloides] Score = 241 bits (614), Expect = 1e-62 Score = 241 bits (614), Expect = 1e-62 Identities = 111/113 (98%), Positives = 112/113 (99%) Frame = -3
scaffold4|size363477	TCONS_00053673/TCONS_00053676/TCONS_00053685	TCONS_00053670/TCONS_00053677	119666	120671	-	1-3^5-,2-4^6-	complex events	PREDICTED: follicle cell protein 3C-1 isoform X1	>XP_017786474.1 PREDICTED: follicle cell protein 3C-1 isoform X1 [Nicrophorus vespilloides] Score = 241 bits (614), Expect = 1e-62 Score = 241 bits (614), Expect = 1e-62 Identities = 111/113 (98%), Positives = 112/113 (99%) Frame = -3
scaffold4|size363477	TCONS_00053673/TCONS_00053676/TCONS_00053685	TCONS_00053665/TCONS_00053666/TCONS_00053674/TCONS_00053681	119666	120849	-	1^3-5^7-,2^4-6^8-	complex events	PREDICTED: follicle cell protein 3C-1 isoform X1	>XP_017786474.1 PREDICTED: follicle cell protein 3C-1 isoform X1 [Nicrophorus vespilloides] Score = 241 bits (614), Expect = 1e-62 Score = 241 bits (614), Expect = 1e-62 Identities = 111/113 (98%), Positives = 112/113 (99%) Frame = -3
scaffold4|size363477	TCONS_00053683	TCONS_00053682/TCONS_00053684/TCONS_00053685/TCONS_00053687	122137	122310	-	1^,2^	alternative donor site	PREDICTED: follicle cell protein 3C-1 isoform X1	>XP_017786474.1 PREDICTED: follicle cell protein 3C-1 isoform X1 [Nicrophorus vespilloides] Score = 241 bits (614), Expect = 2e-62 Score = 241 bits (614), Expect = 2e-62 Identities = 111/113 (98%), Positives = 112/113 (99%) Frame = -2
scaffold4|size363477	TCONS_00053682/TCONS_00053683	TCONS_00053670/TCONS_00053677	120063	120671	-	1-2^3-,4-	complex events	PREDICTED: follicle cell protein 3C-1 isoform X1	>XP_017786474.1 PREDICTED: follicle cell protein 3C-1 isoform X1 [Nicrophorus vespilloides] Score = 241 bits (614), Expect = 2e-62 Score = 241 bits (614), Expect = 2e-62 Identities = 111/113 (98%), Positives = 112/113 (99%) Frame = -2
scaffold4|size363477	TCONS_00053682/TCONS_00053683	TCONS_00053665/TCONS_00053666/TCONS_00053674/TCONS_00053681	120063	120849	-	1^3-4^5-,2^6-	complex events	PREDICTED: follicle cell protein 3C-1 isoform X1	>XP_017786474.1 PREDICTED: follicle cell protein 3C-1 isoform X1 [Nicrophorus vespilloides] Score = 241 bits (614), Expect = 2e-62 Score = 241 bits (614), Expect = 2e-62 Identities = 111/113 (98%), Positives = 112/113 (99%) Frame = -2
scaffold4|size363477	TCONS_00053682/TCONS_00053683	TCONS_00053667/TCONS_00053671/TCONS_00053678/TCONS_00053679	120041	120849	-	1^3-4^5-8^,2^6-7^	complex events	PREDICTED: follicle cell protein 3C-1 isoform X1	>XP_017786474.1 PREDICTED: follicle cell protein 3C-1 isoform X1 [Nicrophorus vespilloides] Score = 241 bits (614), Expect = 2e-62 Score = 241 bits (614), Expect = 2e-62 Identities = 111/113 (98%), Positives = 112/113 (99%) Frame = -2
scaffold4|size363477	TCONS_00053682/TCONS_00053683	TCONS_00053673/TCONS_00053676/TCONS_00053685	119666	120540	-	1^2-4^6-,3^5-	complex events	PREDICTED: follicle cell protein 3C-1 isoform X1	>XP_017786474.1 PREDICTED: follicle cell protein 3C-1 isoform X1 [Nicrophorus vespilloides] Score = 241 bits (614), Expect = 2e-62 Score = 241 bits (614), Expect = 2e-62 Identities = 111/113 (98%), Positives = 112/113 (99%) Frame = -2
scaffold4|size363477	TCONS_00053682/TCONS_00053683	TCONS_00053680/TCONS_00053684	119666	120849	-	1^3-4^5-8^10-,2^6-7^9-	complex events	PREDICTED: follicle cell protein 3C-1 isoform X1	>XP_017786474.1 PREDICTED: follicle cell protein 3C-1 isoform X1 [Nicrophorus vespilloides] Score = 241 bits (614), Expect = 2e-62 Score = 241 bits (614), Expect = 2e-62 Identities = 111/113 (98%), Positives = 112/113 (99%) Frame = -2
scaffold4|size363477	TCONS_00053694	TCONS_00053693	157736	160788	-	0,1^2-3^4-	complex events	PREDICTED: protein tramtrack, alpha isoform-like isoform X3	>XP_017786473.1 PREDICTED: protein tramtrack, alpha isoform-like isoform X3 [Nicrophorus vespilloides] Score = 268 bits (685), Expect = 2e-70 Score = 268 bits (685), Expect = 2e-70 Identities = 125/134 (93%), Positives = 126/134 (94%) Frame = +2
scaffold4|size363477	TCONS_00053699/TCONS_00053701	TCONS_00053700/TCONS_00053702	278807	355304	-	0,1-2^	exon skipping	PREDICTED: putative uncharacterized protein DDB_G0274535	>XP_017786461.1 PREDICTED: putative uncharacterized protein DDB_G0274535 [Nicrophorus vespilloides] Score = 910 bits (2353), Expect = 0.0 Score = 910 bits (2353), Expect = 0.0 Identities = 463/510 (90%), Positives = 466/510 (91%) Frame = -1
scaffold4|size363477	TCONS_00053701	TCONS_00053698/TCONS_00053699/TCONS_00053700	166755	170693	-	0,1^2-	intron retention	PREDICTED: putative uncharacterized protein DDB_G0274535	>XP_017786461.1 PREDICTED: putative uncharacterized protein DDB_G0274535 [Nicrophorus vespilloides] Score = 910 bits (2353), Expect = 0.0 Score = 910 bits (2353), Expect = 0.0 Identities = 463/510 (90%), Positives = 466/510 (91%) Frame = -1
scaffold4|size363477	TCONS_00053704	TCONS_00053700/TCONS_00053702	243561	310557	-	0,1-2^	exon skipping	PREDICTED: putative uncharacterized protein DDB_G0274535	>XP_017786461.1 PREDICTED: putative uncharacterized protein DDB_G0274535 [Nicrophorus vespilloides] Score = 910 bits (2353), Expect = 0.0 Score = 910 bits (2353), Expect = 0.0 Identities = 463/510 (90%), Positives = 466/510 (91%) Frame = -1
scaffold4|size363477	TCONS_00053704	TCONS_00053699/TCONS_00053701	243561	355304	-	1-2^,3-4^	mutually exclusive exons	PREDICTED: putative uncharacterized protein DDB_G0274535	>XP_017786461.1 PREDICTED: putative uncharacterized protein DDB_G0274535 [Nicrophorus vespilloides] Score = 910 bits (2353), Expect = 0.0 Score = 910 bits (2353), Expect = 0.0 Identities = 463/510 (90%), Positives = 466/510 (91%) Frame = -1
scaffold5|size791689	TCONS_00059067	TCONS_00059066	37002	38045	+	0,1^2-	intron retention	PREDICTED: transforming growth factor beta regulator 1	>XP_017779250.1 PREDICTED: transforming growth factor beta regulator 1 [Nicrophorus vespilloides] Score = 567 bits (1460), Expect = e-160 Score = 567 bits (1460), Expect = e-160 Identities = 281/311 (90%), Positives = 285/311 (91%) Frame = +1
scaffold5|size791689	TCONS_00059075/TCONS_00059078/TCONS_00059079/TCONS_00059080/TCONS_00059082	TCONS_00059077/TCONS_00059083	332817	335235	+	0,1-2^	exon skipping	PREDICTED: transmembrane 7 superfamily member 3-like	>XP_017779247.1 PREDICTED: transmembrane 7 superfamily member 3-like [Nicrophorus vespilloides] Score = 536 bits (1382), Expect = e-151 Score = 536 bits (1382), Expect = e-151 Identities = 281/519 (54%), Positives = 357/519 (68%) Frame = +3
scaffold5|size791689	TCONS_00059078/TCONS_00059082	TCONS_00059077/TCONS_00059079	332619	332817	+	1-,2-	alternative acceptor site	PREDICTED: transmembrane 7 superfamily member 3-like	>XP_017779247.1 PREDICTED: transmembrane 7 superfamily member 3-like [Nicrophorus vespilloides] Score = 536 bits (1382), Expect = e-151 Score = 536 bits (1382), Expect = e-151 Identities = 281/519 (54%), Positives = 357/519 (68%) Frame = +3
scaffold5|size791689	TCONS_00059076/TCONS_00059081	TCONS_00059079	332619	335235	+	0,1-2^	exon skipping	PREDICTED: transmembrane 7 superfamily member 3-like	>XP_017779247.1 PREDICTED: transmembrane 7 superfamily member 3-like [Nicrophorus vespilloides] Score = 509 bits (1312), Expect = e-143 Score = 509 bits (1312), Expect = e-143 Identities = 262/488 (53%), Positives = 337/488 (69%) Frame = +1
scaffold5|size791689	TCONS_00059076/TCONS_00059081	TCONS_00059077	332619	335235	+	0,1-2^3-4^	complex events	PREDICTED: transmembrane 7 superfamily member 3-like	>XP_017779247.1 PREDICTED: transmembrane 7 superfamily member 3-like [Nicrophorus vespilloides] Score = 509 bits (1312), Expect = e-143 Score = 509 bits (1312), Expect = e-143 Identities = 262/488 (53%), Positives = 337/488 (69%) Frame = +1
scaffold5|size791689	TCONS_00059076	TCONS_00059080	332132	335235	+	1^,2^	alternative donor site	PREDICTED: transmembrane 7 superfamily member 3-like	>XP_017779247.1 PREDICTED: transmembrane 7 superfamily member 3-like [Nicrophorus vespilloides] Score = 509 bits (1312), Expect = e-143 Score = 509 bits (1312), Expect = e-143 Identities = 262/488 (53%), Positives = 337/488 (69%) Frame = +1
scaffold5|size791689	TCONS_00059080	TCONS_00059077/TCONS_00059079	332132	332817	+	0,1^2-	intron retention	PREDICTED: transmembrane 7 superfamily member 3-like	>XP_017779247.1 PREDICTED: transmembrane 7 superfamily member 3-like [Nicrophorus vespilloides] Score = 536 bits (1382), Expect = e-151 Score = 536 bits (1382), Expect = e-151 Identities = 281/519 (54%), Positives = 357/519 (68%) Frame = +3
scaffold5|size791689	TCONS_00059090/TCONS_00059091/TCONS_00059092/TCONS_00059094	TCONS_00059093	417418	418998	+	0,1^2-	intron retention	PREDICTED: protein sprouty	>XP_017783939.1 PREDICTED: protein sprouty [Nicrophorus vespilloides] Score = 424 bits (1089), Expect = e-117 Score = 424 bits (1089), Expect = e-117 Identities = 209/297 (70%), Positives = 209/297 (70%), Gaps = 11/297 (3%) Frame = +1
scaffold5|size791689	TCONS_00059091/TCONS_00059092	TCONS_00059088/TCONS_00059089/TCONS_00059090/TCONS_00059093/TCONS_00059096	438553	463729	+	0,1-2^	exon skipping	PREDICTED: protein sprouty	>XP_017783939.1 PREDICTED: protein sprouty [Nicrophorus vespilloides] Score = 424 bits (1089), Expect = e-117 Score = 424 bits (1089), Expect = e-117 Identities = 209/297 (70%), Positives = 209/297 (70%), Gaps = 11/297 (3%) Frame = +1
scaffold5|size791689	TCONS_00059091/TCONS_00059097	TCONS_00059088/TCONS_00059089/TCONS_00059092/TCONS_00059093/TCONS_00059096/TCONS_00059098/TCONS_00059099	463729	466032	+	0,1^2-	intron retention	PREDICTED: protein sprouty	>XP_017783939.1 PREDICTED: protein sprouty [Nicrophorus vespilloides] Score = 424 bits (1089), Expect = e-117 Score = 424 bits (1089), Expect = e-117 Identities = 209/297 (70%), Positives = 209/297 (70%), Gaps = 11/297 (3%) Frame = +1
scaffold5|size791689	TCONS_00059095	TCONS_00059089	417966	418998	+	0,1^2-	intron retention	PREDICTED: probable glutamine-dependent NAD(+) synthetase	>XP_017783935.1 PREDICTED: probable glutamine-dependent NAD(+) synthetase [Nicrophorus vespilloides] Score = 1365 bits (3533), Expect = 0.0 Score = 1365 bits (3533), Expect = 0.0 Identities = 670/719 (93%), Positives = 684/719 (95%) Frame = +3
scaffold5|size791689	TCONS_00059095	TCONS_00059094	438553	482244	+	0,1-2^	exon skipping	PREDICTED: probable glutamine-dependent NAD(+) synthetase	>XP_017783935.1 PREDICTED: probable glutamine-dependent NAD(+) synthetase [Nicrophorus vespilloides] Score = 1365 bits (3533), Expect = 0.0 Score = 1365 bits (3533), Expect = 0.0 Identities = 670/719 (93%), Positives = 684/719 (95%) Frame = +3
scaffold5|size791689	TCONS_00059101	TCONS_00059100	481864	482430	+	1-,2-	alternative acceptor site	PREDICTED: probable glutamine-dependent NAD(+) synthetase	>XP_017783935.1 PREDICTED: probable glutamine-dependent NAD(+) synthetase [Nicrophorus vespilloides] Score = 1365 bits (3533), Expect = 0.0 Score = 1365 bits (3533), Expect = 0.0 Identities = 670/719 (93%), Positives = 684/719 (95%) Frame = +2
scaffold5|size791689	TCONS_00059105	TCONS_00059104/TCONS_00059106	536808	538929	+	0,1-2^	exon skipping	PREDICTED: odorant receptor 2a-like	>XP_017783891.1 PREDICTED: odorant receptor 2a-like [Nicrophorus vespilloides] Score = 541 bits (1395), Expect = e-153 Score = 541 bits (1395), Expect = e-153 Identities = 269/417 (64%), Positives = 327/417 (78%) Frame = +2
scaffold5|size791689	TCONS_00059111	TCONS_00059107/TCONS_00059108/TCONS_00059109/TCONS_00059110	583797	584864	+	0,1^2-	intron retention	PREDICTED: protein ovo isoform X1	>XP_017779267.1 PREDICTED: protein ovo isoform X1 [Nicrophorus vespilloides] Score = 1179 bits (3049), Expect = 0.0 Score = 1179 bits (3049), Expect = 0.0 Identities = 601/787 (76%), Positives = 614/787 (78%) Frame = +3
scaffold5|size791689	TCONS_00059111	TCONS_00059107/TCONS_00059109/TCONS_00059113	591030	593052	+	0,1^2-	intron retention	PREDICTED: protein ovo isoform X1	>XP_017779267.1 PREDICTED: protein ovo isoform X1 [Nicrophorus vespilloides] Score = 1179 bits (3049), Expect = 0.0 Score = 1179 bits (3049), Expect = 0.0 Identities = 601/787 (76%), Positives = 614/787 (78%) Frame = +3
scaffold5|size791689	TCONS_00059107/TCONS_00059110	TCONS_00059108/TCONS_00059109/TCONS_00059111/TCONS_00059112/TCONS_00059113	588898	590662	+	1^,2^	alternative donor site	PREDICTED: protein ovo isoform X3	>XP_017779270.1 PREDICTED: protein ovo isoform X3 [Nicrophorus vespilloides] Score = 1139 bits (2945), Expect = 0.0 Score = 1139 bits (2945), Expect = 0.0 Identities = 580/763 (76%), Positives = 591/763 (77%) Frame = +1
scaffold5|size791689	TCONS_00059108/TCONS_00059110/TCONS_00059112	TCONS_00059107/TCONS_00059109/TCONS_00059113	591313	593052	+	1-,2-	alternative acceptor site	PREDICTED: protein ovo isoform X3	>XP_017779270.1 PREDICTED: protein ovo isoform X3 [Nicrophorus vespilloides] Score = 1139 bits (2945), Expect = 0.0 Score = 1139 bits (2945), Expect = 0.0 Identities = 580/763 (76%), Positives = 591/763 (77%) Frame = +1
scaffold5|size791689	TCONS_00059118/TCONS_00059119	TCONS_00059117/TCONS_00059120	616171	625773	+	0,1-2^	exon skipping	PREDICTED: uncharacterized protein LOC108567786 isoform X1	>XP_017783943.1 PREDICTED: uncharacterized protein LOC108567786 isoform X1 [Nicrophorus vespilloides] Score = 1142 bits (2955), Expect = 0.0 Score = 1142 bits (2955), Expect = 0.0 Identities = 575/645 (89%), Positives = 589/645 (91%), Gaps = 8/645 (1%) Frame = +2
scaffold5|size791689	TCONS_00059119/TCONS_00059120	TCONS_00059117/TCONS_00059118	625896	628483	+	1-,2-	alternative acceptor site	PREDICTED: uncharacterized protein LOC108567786 isoform X1	>XP_017783943.1 PREDICTED: uncharacterized protein LOC108567786 isoform X1 [Nicrophorus vespilloides] Score = 1142 bits (2955), Expect = 0.0 Score = 1142 bits (2955), Expect = 0.0 Identities = 575/645 (89%), Positives = 589/645 (91%), Gaps = 8/645 (1%) Frame = +2
scaffold5|size791689	TCONS_00059123/TCONS_00059125	TCONS_00059124	714409	714938	+	0,1^2-	intron retention	PREDICTED: diphthine--ammonia ligase isoform X3	>XP_017783931.1 PREDICTED: diphthine--ammonia ligase isoform X3 [Nicrophorus vespilloides] Score = 1073 bits (2775), Expect = 0.0 Score = 1073 bits (2775), Expect = 0.0 Identities = 528/576 (91%), Positives = 539/576 (93%) Frame = +1
scaffold5|size791689	TCONS_00059123/TCONS_00059124/TCONS_00059125/TCONS_00059127	TCONS_00059126	714988	715245	+	1^,2^	alternative donor site	PREDICTED: diphthine--ammonia ligase isoform X3	>XP_017783931.1 PREDICTED: diphthine--ammonia ligase isoform X3 [Nicrophorus vespilloides] Score = 1073 bits (2775), Expect = 0.0 Score = 1073 bits (2775), Expect = 0.0 Identities = 528/576 (91%), Positives = 539/576 (93%) Frame = +1
scaffold5|size791689	TCONS_00059124	TCONS_00059126/TCONS_00059127	714409	714745	+	1^,2^	alternative donor site	PREDICTED: diphthine--ammonia ligase isoform X1	>XP_017783928.1 PREDICTED: diphthine--ammonia ligase isoform X1 [Nicrophorus vespilloides] Score = 1319 bits (3414), Expect = 0.0 Score = 1319 bits (3414), Expect = 0.0 Identities = 647/674 (95%), Positives = 659/674 (97%) Frame = +2
scaffold5|size791689	TCONS_00059125	TCONS_00059124/TCONS_00059126/TCONS_00059127	713539	714409	+	0,1-2^	exon skipping	PREDICTED: diphthine--ammonia ligase isoform X1	>XP_017783928.1 PREDICTED: diphthine--ammonia ligase isoform X1 [Nicrophorus vespilloides] Score = 1072 bits (2771), Expect = 0.0 Score = 1072 bits (2771), Expect = 0.0 Identities = 526/571 (92%), Positives = 536/571 (93%) Frame = +3
scaffold5|size791689	TCONS_00059130	TCONS_00059129	724166	727464	+	0,1^2-	intron retention	PREDICTED: MAGUK p55 subfamily member 5 isoform X1	>XP_017783912.1 PREDICTED: MAGUK p55 subfamily member 5 isoform X1 [Nicrophorus vespilloides] Score = 630 bits (1624), Expect(3) = 0.0 Score = 630 bits (1624), Expect(3) = 0.0 Identities = 343/427 (80%), Positives = 346/427 (81%), Gaps = 1/427 (0%) Frame = -2
scaffold5|size791689	TCONS_00059133/TCONS_00059137/TCONS_00059138	TCONS_00059135/TCONS_00059136	773051	773356	+	1-,2-	alternative acceptor site	PREDICTED: centrosomal protein of 164 kDa isoform X1	>XP_017783916.1 PREDICTED: centrosomal protein of 164 kDa isoform X1 [Nicrophorus vespilloides] Score = 1936 bits (5016), Expect = 0.0 Score = 1936 bits (5016), Expect = 0.0 Identities = 990/1083 (91%), Positives = 1009/1083 (93%) Frame = +2
scaffold5|size791689	TCONS_00059137	TCONS_00059134	772686	774017	+	1^2-3^4-6^,5^	complex events	PREDICTED: centrosomal protein of 164 kDa isoform X1	>XP_017783916.1 PREDICTED: centrosomal protein of 164 kDa isoform X1 [Nicrophorus vespilloides] Score = 1936 bits (5016), Expect = 0.0 Score = 1936 bits (5016), Expect = 0.0 Identities = 990/1083 (91%), Positives = 1009/1083 (93%) Frame = +2
scaffold5|size791689	TCONS_00059133/TCONS_00059136/TCONS_00059138	TCONS_00059135/TCONS_00059137	773769	776066	+	1-,2-	alternative acceptor site	PREDICTED: centrosomal protein of 164 kDa isoform X5	>XP_017783921.1 PREDICTED: centrosomal protein of 164 kDa isoform X5 [Nicrophorus vespilloides] Score = 1729 bits (4478), Expect = 0.0 Score = 1729 bits (4478), Expect = 0.0 Identities = 893/1004 (88%), Positives = 912/1004 (90%), Gaps = 19/1004 (1%) Frame = +2
scaffold5|size791689	TCONS_00059133/TCONS_00059138	TCONS_00059134	772686	776066	+	1^2-3^4-6^7-,5^8-	complex events	PREDICTED: centrosomal protein of 164 kDa isoform X5	>XP_017783921.1 PREDICTED: centrosomal protein of 164 kDa isoform X5 [Nicrophorus vespilloides] Score = 1780 bits (4610), Expect = 0.0 Score = 1780 bits (4610), Expect = 0.0 Identities = 912/1004 (90%), Positives = 931/1004 (92%) Frame = +2
scaffold5|size791689	TCONS_00059143/TCONS_00059145	TCONS_00059144/TCONS_00059146	21876	22840	-	1-,2-	alternative acceptor site	PREDICTED: uncharacterized protein LOC108564666	>XP_017779243.1 PREDICTED: uncharacterized protein LOC108564666 [Nicrophorus vespilloides] Score = 242 bits (617), Expect = 7e-63 Score = 242 bits (617), Expect = 7e-63 Identities = 119/134 (88%), Positives = 123/134 (91%) Frame = +3
scaffold5|size791689	TCONS_00059144/TCONS_00059147	TCONS_00059143/TCONS_00059145/TCONS_00059146	23036	32613	-	0,1-2^	exon skipping	PREDICTED: periodic tryptophan protein 1 homolog	>XP_017779248.1 PREDICTED: periodic tryptophan protein 1 homolog [Nicrophorus vespilloides] Score = 819 bits (2116), Expect = 0.0 Score = 819 bits (2116), Expect = 0.0 Identities = 400/455 (87%), Positives = 419/455 (92%), Gaps = 2/455 (0%) Frame = -3
scaffold5|size791689	TCONS_00059149	TCONS_00059150	39135	39482	-	1^,2^	alternative donor site	PREDICTED: probable protein phosphatase 2C T23F11.1	>XP_017779249.1 PREDICTED: probable protein phosphatase 2C T23F11.1 [Nicrophorus vespilloides] Score = 651 bits (1680), Expect = 0.0 Score = 651 bits (1680), Expect = 0.0 Identities = 321/333 (96%), Positives = 321/333 (96%) Frame = -3
scaffold5|size791689	TCONS_00059153	TCONS_00059155	48579	49188	-	1^,2^	alternative donor site	PREDICTED: alpha-N-acetylgalactosaminidase	>XP_017779253.1 PREDICTED: alpha-N-acetylgalactosaminidase [Nicrophorus vespilloides] Score = 919 bits (2375), Expect = 0.0 Score = 919 bits (2375), Expect = 0.0 Identities = 438/444 (98%), Positives = 441/444 (99%) Frame = -1
scaffold5|size791689	TCONS_00059154	TCONS_00059153	48336	49188	-	0,1^2-	intron retention	PREDICTED: alpha-N-acetylgalactosaminidase	>XP_017779253.1 PREDICTED: alpha-N-acetylgalactosaminidase [Nicrophorus vespilloides] Score = 919 bits (2375), Expect = 0.0 Score = 919 bits (2375), Expect = 0.0 Identities = 438/444 (98%), Positives = 441/444 (99%) Frame = -1
scaffold5|size791689	TCONS_00059159	TCONS_00059162	72435	108777	-	0,1-2^	exon skipping	PREDICTED: transcription factor Sox-13	>XP_017779251.1 PREDICTED: transcription factor Sox-13 [Nicrophorus vespilloides] Score = 863 bits (2230), Expect = 0.0 Score = 863 bits (2230), Expect = 0.0 Identities = 438/509 (86%), Positives = 441/509 (86%), Gaps = 4/509 (0%) Frame = -1
scaffold5|size791689	TCONS_00059162	TCONS_00059160	74436	131183	-	1-2^,3-4^5-6^	complex events	PREDICTED: transcription factor Sox-13	>XP_017779251.1 PREDICTED: transcription factor Sox-13 [Nicrophorus vespilloides] Score = 1085 bits (2805), Expect = 0.0 Score = 1085 bits (2805), Expect = 0.0 Identities = 567/698 (81%), Positives = 571/698 (81%), Gaps = 5/698 (0%) Frame = -2
scaffold5|size791689	TCONS_00059162	TCONS_00059161	74436	131183	-	1-2^,3-4^	mutually exclusive exons	PREDICTED: transcription factor Sox-13	>XP_017779251.1 PREDICTED: transcription factor Sox-13 [Nicrophorus vespilloides] Score = 1085 bits (2805), Expect = 0.0 Score = 1085 bits (2805), Expect = 0.0 Identities = 567/698 (81%), Positives = 571/698 (81%), Gaps = 5/698 (0%) Frame = -2
scaffold5|size791689	TCONS_00059161	TCONS_00059160/TCONS_00059163	74436	83800	-	0,1-2^	exon skipping	PREDICTED: transcription factor Sox-13	>XP_017779251.1 PREDICTED: transcription factor Sox-13 [Nicrophorus vespilloides] Score = 1079 bits (2791), Expect = 0.0 Score = 1079 bits (2791), Expect = 0.0 Identities = 564/695 (81%), Positives = 568/695 (81%), Gaps = 5/695 (0%) Frame = -3
scaffold5|size791689	TCONS_00059166	TCONS_00059165/TCONS_00059168/TCONS_00059169	319727	320114	-	0,1-2^	exon skipping	PREDICTED: uncharacterized protein LOC108564669 isoform X2	>XP_017779246.1 PREDICTED: uncharacterized protein LOC108564669 isoform X2 [Nicrophorus vespilloides] Score = 2217 bits (5745), Expect = 0.0 Score = 2217 bits (5745), Expect = 0.0 Identities = 1151/1310 (87%), Positives = 1167/1310 (89%), Gaps = 5/1310 (0%) Frame = -2
scaffold5|size791689	TCONS_00059166/TCONS_00059169	TCONS_00059165/TCONS_00059168	314068	314376	-	0,1^2-	intron retention	PREDICTED: uncharacterized protein LOC108564669 isoform X2	>XP_017779246.1 PREDICTED: uncharacterized protein LOC108564669 isoform X2 [Nicrophorus vespilloides] Score = 2217 bits (5745), Expect = 0.0 Score = 2217 bits (5745), Expect = 0.0 Identities = 1151/1310 (87%), Positives = 1167/1310 (89%), Gaps = 5/1310 (0%) Frame = -2
scaffold5|size791689	TCONS_00059165/TCONS_00059167/TCONS_00059168	TCONS_00059166/TCONS_00059169	318230	319427	-	0,1^2-	intron retention	PREDICTED: uncharacterized protein LOC108564669 isoform X1	>XP_017779245.1 PREDICTED: uncharacterized protein LOC108564669 isoform X1 [Nicrophorus vespilloides] Score = 787 bits (2032), Expect(2) = 0.0 Score = 787 bits (2032), Expect(2) = 0.0 Identities = 390/401 (97%), Positives = 397/401 (99%) Frame = -2
scaffold5|size791689	TCONS_00059167	TCONS_00059165/TCONS_00059168/TCONS_00059169	319487	319925	-	0,1^2-	intron retention	PREDICTED: uncharacterized protein LOC108564669 isoform X1	>XP_017779245.1 PREDICTED: uncharacterized protein LOC108564669 isoform X1 [Nicrophorus vespilloides] Score = 1325 bits (3429), Expect = 0.0 Score = 1325 bits (3429), Expect = 0.0 Identities = 678/738 (91%), Positives = 687/738 (93%), Gaps = 4/738 (0%) Frame = -2
scaffold5|size791689	TCONS_00059167	TCONS_00059166	313587	314376	-	0,1^2-;0,1-2^	complex events	PREDICTED: uncharacterized protein LOC108564669 isoform X1	>XP_017779245.1 PREDICTED: uncharacterized protein LOC108564669 isoform X1 [Nicrophorus vespilloides] Score = 1325 bits (3429), Expect = 0.0 Score = 1325 bits (3429), Expect = 0.0 Identities = 678/738 (91%), Positives = 687/738 (93%), Gaps = 4/738 (0%) Frame = -2
scaffold5|size791689	TCONS_00059167	TCONS_00059168	313587	314376	-	0,1^2-3^4-	complex events	PREDICTED: uncharacterized protein LOC108564669 isoform X1	>XP_017779245.1 PREDICTED: uncharacterized protein LOC108564669 isoform X1 [Nicrophorus vespilloides] Score = 1325 bits (3429), Expect = 0.0 Score = 1325 bits (3429), Expect = 0.0 Identities = 678/738 (91%), Positives = 687/738 (93%), Gaps = 4/738 (0%) Frame = -2
scaffold5|size791689	TCONS_00059167	TCONS_00059165	313587	314376	-	0,1^2-3^4-5^6-	complex events	PREDICTED: uncharacterized protein LOC108564669 isoform X1	>XP_017779245.1 PREDICTED: uncharacterized protein LOC108564669 isoform X1 [Nicrophorus vespilloides] Score = 1325 bits (3429), Expect = 0.0 Score = 1325 bits (3429), Expect = 0.0 Identities = 678/738 (91%), Positives = 687/738 (93%), Gaps = 4/738 (0%) Frame = -2
scaffold5|size791689	TCONS_00059168	TCONS_00059165/TCONS_00059166	313587	313970	-	0,1^2-	intron retention	PREDICTED: uncharacterized protein LOC108564669 isoform X1	>XP_017779245.1 PREDICTED: uncharacterized protein LOC108564669 isoform X1 [Nicrophorus vespilloides] Score = 787 bits (2032), Expect(2) = 0.0 Score = 787 bits (2032), Expect(2) = 0.0 Identities = 390/401 (97%), Positives = 397/401 (99%) Frame = -2
scaffold5|size791689	TCONS_00059170/TCONS_00059171	TCONS_00059172	343902	344049	-	1-,2-	alternative acceptor site	PREDICTED: paired box protein Pax-6 isoform X2	>XP_017774690.1 PREDICTED: paired box protein Pax-6 isoform X2 [Nicrophorus vespilloides] Score = 657 bits (1694), Expect = 0.0 Score = 657 bits (1694), Expect = 0.0 Identities = 335/393 (85%), Positives = 339/393 (86%) Frame = -3
scaffold5|size791689	TCONS_00059171	TCONS_00059172	349295	353750	-	1-,2-	alternative acceptor site	PREDICTED: paired box protein Pax-6 isoform X1	>XP_017774682.1 PREDICTED: paired box protein Pax-6 isoform X1 [Nicrophorus vespilloides] Score = 666 bits (1719), Expect = 0.0 Score = 666 bits (1719), Expect = 0.0 Identities = 339/397 (85%), Positives = 343/397 (86%) Frame = -3
scaffold5|size791689	TCONS_00059177	TCONS_00059176	475996	477025	-	1^7-,2^3-4^5-6^8-	complex events	PREDICTED: cytosolic carboxypeptidase 2-like	>XP_017783934.1 PREDICTED: cytosolic carboxypeptidase 2-like [Nicrophorus vespilloides] Score = 142 bits (358), Expect = 3e-33 Score = 142 bits (358), Expect = 3e-33 Identities = 85/162 (52%), Positives = 88/162 (54%) Frame = -1
scaffold5|size791689	TCONS_00059186	TCONS_00059183/TCONS_00059184/TCONS_00059185	490770	491270	-	0,1^2-	intron retention	PREDICTED: uncharacterized protein LOC108567755	>XP_017783889.1 PREDICTED: uncharacterized protein LOC108567755 [Nicrophorus vespilloides] Score = 473 bits (1216), Expect = e-132 Score = 473 bits (1216), Expect = e-132 Identities = 219/257 (85%), Positives = 231/257 (89%) Frame = -2
scaffold5|size791689	TCONS_00059187	TCONS_00059188/TCONS_00059189/TCONS_00059190/TCONS_00059191	496413	497039	-	0,1^2-	intron retention	PREDICTED: tyrosine-protein phosphatase 10D	>XP_017783937.1 PREDICTED: tyrosine-protein phosphatase 10D [Nicrophorus vespilloides] Score = 2955 bits (7660), Expect = 0.0 Score = 2955 bits (7660), Expect = 0.0 Identities = 1460/1527 (95%), Positives = 1466/1527 (96%), Gaps = 1/1527 (0%) Frame = -1
scaffold5|size791689	TCONS_00059187/TCONS_00059188	TCONS_00059189/TCONS_00059190	492232	493871	-	0,1^2-	intron retention	PREDICTED: tyrosine-protein phosphatase 10D	>XP_017783937.1 PREDICTED: tyrosine-protein phosphatase 10D [Nicrophorus vespilloides] Score = 2955 bits (7660), Expect = 0.0 Score = 2955 bits (7660), Expect = 0.0 Identities = 1460/1527 (95%), Positives = 1466/1527 (96%), Gaps = 1/1527 (0%) Frame = -1
scaffold5|size791689	TCONS_00059189/TCONS_00059190	TCONS_00059191	492232	493636	-	1-,2-	alternative acceptor site	PREDICTED: tyrosine-protein phosphatase 10D	>XP_017783937.1 PREDICTED: tyrosine-protein phosphatase 10D [Nicrophorus vespilloides] Score = 3013 bits (7811), Expect = 0.0 Score = 3013 bits (7811), Expect = 0.0 Identities = 1480/1520 (97%), Positives = 1485/1520 (97%), Gaps = 1/1520 (0%) Frame = -3
scaffold5|size791689	TCONS_00059196	TCONS_00059195	597824	620385	-	0,1-2^	exon skipping	PREDICTED: neurotactin	>XP_017779271.1 PREDICTED: neurotactin [Nicrophorus vespilloides] Score = 976 bits (2523), Expect(2) = 0.0 Score = 976 bits (2523), Expect(2) = 0.0 Identities = 481/558 (86%), Positives = 510/558 (91%), Gaps = 3/558 (0%) Frame = -3
scaffold5|size791689	TCONS_00059198	TCONS_00059194/TCONS_00059195/TCONS_00059196/TCONS_00059197/TCONS_00059199	597102	597301	-	0,1^2-	intron retention	PREDICTED: neurotactin	>XP_017779271.1 PREDICTED: neurotactin [Nicrophorus vespilloides] Score = 1318 bits (3411), Expect = 0.0 Score = 1318 bits (3411), Expect = 0.0 Identities = 653/735 (88%), Positives = 684/735 (93%), Gaps = 3/735 (0%) Frame = -2
scaffold5|size791689	TCONS_00059204/TCONS_00059206/TCONS_00059209	TCONS_00059205/TCONS_00059207/TCONS_00059208/TCONS_00059213/TCONS_00059216	680418	681263	-	0,1^2-	intron retention	PREDICTED: potassium voltage-gated channel subfamily KQT member 1 isoform X2	>XP_017783925.1 PREDICTED: potassium voltage-gated channel subfamily KQT member 1 isoform X2 [Nicrophorus vespilloides] Score = 1381 bits (3574), Expect = 0.0 Score = 1381 bits (3574), Expect = 0.0 Identities = 699/747 (93%), Positives = 704/747 (94%) Frame = -3
scaffold5|size791689	TCONS_00059204/TCONS_00059206/TCONS_00059207/TCONS_00059209/TCONS_00059210/TCONS_00059216	TCONS_00059205/TCONS_00059208/TCONS_00059213	678925	680418	-	1-,2-	alternative acceptor site	PREDICTED: potassium voltage-gated channel subfamily KQT member 1 isoform X2	>XP_017783925.1 PREDICTED: potassium voltage-gated channel subfamily KQT member 1 isoform X2 [Nicrophorus vespilloides] Score = 1381 bits (3574), Expect = 0.0 Score = 1381 bits (3574), Expect = 0.0 Identities = 699/747 (93%), Positives = 704/747 (94%) Frame = -3
scaffold5|size791689	TCONS_00059204/TCONS_00059208/TCONS_00059209/TCONS_00059210/TCONS_00059212/TCONS_00059213	TCONS_00059205/TCONS_00059206/TCONS_00059207/TCONS_00059211/TCONS_00059214	637472	639235	-	1-,2-	alternative acceptor site	PREDICTED: potassium voltage-gated channel subfamily KQT member 1 isoform X1	>XP_017783924.1 PREDICTED: potassium voltage-gated channel subfamily KQT member 1 isoform X1 [Nicrophorus vespilloides] Score = 1296 bits (3353), Expect = 0.0 Score = 1296 bits (3353), Expect = 0.0 Identities = 655/701 (93%), Positives = 659/701 (94%) Frame = -3
scaffold5|size791689	TCONS_00059209	TCONS_00059204/TCONS_00059205/TCONS_00059206/TCONS_00059207/TCONS_00059208/TCONS_00059210/TCONS_00059211/TCONS_00059212	629796	632923	-	0,1^2-	intron retention	PREDICTED: potassium voltage-gated channel subfamily KQT member 1 isoform X1	>XP_017783924.1 PREDICTED: potassium voltage-gated channel subfamily KQT member 1 isoform X1 [Nicrophorus vespilloides] Score = 1389 bits (3595), Expect = 0.0 Score = 1389 bits (3595), Expect = 0.0 Identities = 704/752 (93%), Positives = 709/752 (94%) Frame = -3
scaffold5|size791689	TCONS_00059219/TCONS_00059220/TCONS_00059221	TCONS_00059218	740291	745792	-	1-,2-	alternative acceptor site	PREDICTED: MAGUK p55 subfamily member 5 isoform X3	>XP_017783914.1 PREDICTED: MAGUK p55 subfamily member 5 isoform X3 [Nicrophorus vespilloides] Score = 1672 bits (4330), Expect = 0.0 Score = 1672 bits (4330), Expect = 0.0 Identities = 894/1041 (85%), Positives = 902/1041 (86%), Gaps = 26/1041 (2%) Frame = -3
scaffold5|size791689	TCONS_00059221	TCONS_00059218/TCONS_00059219	745792	763675	-	1^3-,2^4-	complex events	PREDICTED: MAGUK p55 subfamily member 5 isoform X3	>XP_017783914.1 PREDICTED: MAGUK p55 subfamily member 5 isoform X3 [Nicrophorus vespilloides] Score = 1683 bits (4358), Expect = 0.0 Score = 1683 bits (4358), Expect = 0.0 Identities = 900/1047 (85%), Positives = 908/1047 (86%), Gaps = 26/1047 (2%) Frame = -3
scaffold5|size791689	TCONS_00059228	TCONS_00059227	777649	777923	-	1^,2^	alternative donor site	PREDICTED: 40S ribosomal protein S19-like	>XP_017783923.1 PREDICTED: 40S ribosomal protein S19-like [Nicrophorus vespilloides] Score = 305 bits (780), Expect = 2e-82 Score = 305 bits (780), Expect = 2e-82 Identities = 151/152 (99%), Positives = 152/152 (100%) Frame = -2
scaffold5|size791689	TCONS_00059230	TCONS_00059229	779284	779454	-	1-,2-	alternative acceptor site	PREDICTED: UPF0536 protein C12orf66 homolog	>XP_017783922.1 PREDICTED: UPF0536 protein C12orf66 homolog [Nicrophorus vespilloides] Score = 705 bits (1819), Expect = 0.0 Score = 705 bits (1819), Expect = 0.0 Identities = 356/409 (87%), Positives = 373/409 (91%) Frame = -1
scaffold5|size791689	TCONS_00059231	TCONS_00059233	787752	788447	-	1^,2^	alternative donor site	PREDICTED: upstream stimulatory factor 1 isoform X2	>XP_017783953.1 PREDICTED: upstream stimulatory factor 1 isoform X2 [Nicrophorus vespilloides] Score = 226 bits (576), Expect(2) = e-120 Score = 226 bits (576), Expect(2) = e-120 Identities = 111/116 (95%), Positives = 115/116 (99%) Frame = -3
scaffold5|size791689	TCONS_00059231	TCONS_00059232/TCONS_00059233	787261	787546	-	1^,2^	alternative donor site	PREDICTED: upstream stimulatory factor 1 isoform X2	>XP_017783953.1 PREDICTED: upstream stimulatory factor 1 isoform X2 [Nicrophorus vespilloides] Score = 226 bits (576), Expect(2) = e-120 Score = 226 bits (576), Expect(2) = e-120 Identities = 111/116 (95%), Positives = 115/116 (99%) Frame = -3
scaffold6|size806683	TCONS_00064161	TCONS_00064162	117875	119088	+	0,1^2-	intron retention	PREDICTED: uncharacterized protein LOC108568251	>XP_017784714.1 PREDICTED: uncharacterized protein LOC108568251 [Nicrophorus vespilloides] Score = 171 bits (432), Expect(2) = 4e-47 Score = 171 bits (432), Expect(2) = 4e-47 Identities = 88/132 (66%), Positives = 105/132 (79%), Gaps = 1/132 (0%) Frame = +2
scaffold6|size806683	TCONS_00064169	TCONS_00064170	157136	157610	+	1^3-4^,2^	complex events	PREDICTED: uncharacterized protein LOC108566045	>XP_017781230.1 PREDICTED: uncharacterized protein LOC108566045 [Nicrophorus vespilloides] Score = 476 bits (1225), Expect = e-133 Score = 476 bits (1225), Expect = e-133 Identities = 253/392 (64%), Positives = 291/392 (74%), Gaps = 11/392 (2%) Frame = +3
scaffold6|size806683	TCONS_00064171	TCONS_00064169	157361	157610	+	0,1-2^	exon skipping	PREDICTED: uncharacterized protein LOC108566045	>XP_017781230.1 PREDICTED: uncharacterized protein LOC108566045 [Nicrophorus vespilloides] Score = 474 bits (1221), Expect = e-133 Score = 474 bits (1221), Expect = e-133 Identities = 249/375 (66%), Positives = 284/375 (75%), Gaps = 11/375 (2%) Frame = +2
scaffold6|size806683	TCONS_00064191/TCONS_00064193	TCONS_00064192	239340	242819	+	0,1^2-;1-,2-	complex events	PREDICTED: transmembrane channel-like protein 7	>XP_017781236.1 PREDICTED: transmembrane channel-like protein 7 [Nicrophorus vespilloides] Score = 1419 bits (3672), Expect = 0.0 Score = 1419 bits (3672), Expect = 0.0 Identities = 712/765 (93%), Positives = 713/765 (93%) Frame = +1
scaffold6|size806683	TCONS_00064211	TCONS_00064212	541828	542080	+	0,1-2^	exon skipping	PREDICTED: U6 snRNA phosphodiesterase	>XP_017784836.1 PREDICTED: U6 snRNA phosphodiesterase [Nicrophorus vespilloides] Score = 306 bits (784), Expect = 6e-82 Score = 306 bits (784), Expect = 6e-82 Identities = 145/173 (83%), Positives = 163/173 (94%) Frame = +3
scaffold6|size806683	TCONS_00064216/TCONS_00064217/TCONS_00064218/TCONS_00064219/TCONS_00064220	TCONS_00064215	551033	551200	+	0,1^2-	intron retention	PREDICTED: integrin-alpha FG-GAP repeat-containing protein 2-like	>XP_017774191.1 PREDICTED: integrin-alpha FG-GAP repeat-containing protein 2-like [Nicrophorus vespilloides] Score = 786 bits (2030), Expect(2) = 0.0 Score = 786 bits (2030), Expect(2) = 0.0 Identities = 386/407 (94%), Positives = 392/407 (96%) Frame = +2
scaffold6|size806683	TCONS_00064215/TCONS_00064216/TCONS_00064217/TCONS_00064220	TCONS_00064218	552979	554205	+	1-,2-	alternative acceptor site	PREDICTED: integrin-alpha FG-GAP repeat-containing protein 2-like	>XP_017774191.1 PREDICTED: integrin-alpha FG-GAP repeat-containing protein 2-like [Nicrophorus vespilloides] Score = 786 bits (2030), Expect(2) = 0.0 Score = 786 bits (2030), Expect(2) = 0.0 Identities = 386/407 (94%), Positives = 392/407 (96%) Frame = +2
scaffold6|size806683	TCONS_00064215/TCONS_00064218/TCONS_00064219	TCONS_00064217	547565	548939	+	1-,2-	alternative acceptor site	PREDICTED: integrin-alpha FG-GAP repeat-containing protein 2-like	>XP_017774191.1 PREDICTED: integrin-alpha FG-GAP repeat-containing protein 2-like [Nicrophorus vespilloides] Score = 892 bits (2306), Expect = 0.0 Score = 892 bits (2306), Expect = 0.0 Identities = 440/467 (94%), Positives = 448/467 (95%) Frame = +1
scaffold6|size806683	TCONS_00064219	TCONS_00064215/TCONS_00064216/TCONS_00064217/TCONS_00064220	552750	554205	+	0,1^2-	intron retention	PREDICTED: integrin-alpha FG-GAP repeat-containing protein 2-like	>XP_017774191.1 PREDICTED: integrin-alpha FG-GAP repeat-containing protein 2-like [Nicrophorus vespilloides] Score = 892 bits (2306), Expect = 0.0 Score = 892 bits (2306), Expect = 0.0 Identities = 440/467 (94%), Positives = 448/467 (95%) Frame = +1
scaffold6|size806683	TCONS_00064216	TCONS_00064215/TCONS_00064218/TCONS_00064219	547565	548993	+	0,1-2^	exon skipping	PREDICTED: integrin-alpha FG-GAP repeat-containing protein 2-like	>XP_017774191.1 PREDICTED: integrin-alpha FG-GAP repeat-containing protein 2-like [Nicrophorus vespilloides] Score = 786 bits (2030), Expect(2) = 0.0 Score = 786 bits (2030), Expect(2) = 0.0 Identities = 386/407 (94%), Positives = 392/407 (96%) Frame = +2
scaffold6|size806683	TCONS_00064225	TCONS_00064223	748736	749164	+	0,1^2-	intron retention	PREDICTED: ribonucleoside-diphosphate reductase subunit M2	>XP_017781248.1 PREDICTED: ribonucleoside-diphosphate reductase subunit M2 [Nicrophorus vespilloides] Score = 148 bits (374), Expect = 3e-35 Score = 148 bits (374), Expect = 3e-35 Identities = 71/91 (78%), Positives = 81/91 (89%) Frame = +3
scaffold6|size806683	TCONS_00064224	TCONS_00064223	748736	749389	+	0,1^2-3^4-	complex events	PREDICTED: ribonucleoside-diphosphate reductase subunit M2	>XP_017781248.1 PREDICTED: ribonucleoside-diphosphate reductase subunit M2 [Nicrophorus vespilloides] Score = 148 bits (374), Expect = 3e-35 Score = 148 bits (374), Expect = 3e-35 Identities = 71/91 (78%), Positives = 81/91 (89%) Frame = +3
scaffold6|size806683	TCONS_00064224	TCONS_00064225	748736	749389	+	0,1^2-	intron retention	PREDICTED: ribonucleoside-diphosphate reductase subunit M2	>XP_017781248.1 PREDICTED: ribonucleoside-diphosphate reductase subunit M2 [Nicrophorus vespilloides] Score = 148 bits (374), Expect = 3e-35 Score = 148 bits (374), Expect = 3e-35 Identities = 71/91 (78%), Positives = 81/91 (89%) Frame = +3
scaffold6|size806683	TCONS_00064227/TCONS_00064229	TCONS_00064228	756448	757030	+	1^,2^	alternative donor site	PREDICTED: single-strand selective monofunctional uracil DNA glycosylase-like	>XP_017774188.1 PREDICTED: single-strand selective monofunctional uracil DNA glycosylase-like [Nicrophorus vespilloides] Score = 281 bits (718), Expect = 1e-74 Score = 281 bits (718), Expect = 1e-74 Identities = 127/169 (75%), Positives = 146/169 (86%) Frame = +2
scaffold6|size806683	TCONS_00064229	TCONS_00064227/TCONS_00064228	754393	754611	+	0,1^2-	intron retention	PREDICTED: single-strand selective monofunctional uracil DNA glycosylase-like	>XP_017774188.1 PREDICTED: single-strand selective monofunctional uracil DNA glycosylase-like [Nicrophorus vespilloides] Score = 281 bits (718), Expect = 1e-74 Score = 281 bits (718), Expect = 1e-74 Identities = 127/169 (75%), Positives = 146/169 (86%) Frame = +2
scaffold6|size806683	TCONS_00064242/TCONS_00064245	TCONS_00064240/TCONS_00064241/TCONS_00064243/TCONS_00064244	137452	137792	-	1-,2-	alternative acceptor site	Protein insensitive OS=Drosophila melanogaster OX=7227 GN=insv PE=1 SV=2	>sp|Q8SYK5|INSV_DROME Protein insensitive OS=Drosophila melanogaster OX=7227 GN=insv PE=1 SV=2 Score = 96.3 bits (238), Expect = 1e-18 Score = 96.3 bits (238), Expect = 1e-18 Identities = 56/143 (39%), Positives = 81/143 (56%), Gaps = 1/143 (0%) Frame = -2
scaffold6|size806683	TCONS_00064241/TCONS_00064242	TCONS_00064240/TCONS_00064243	136735	137108	-	1^,2^	alternative donor site	Protein insensitive OS=Drosophila melanogaster OX=7227 GN=insv PE=1 SV=2	>sp|Q8SYK5|INSV_DROME Protein insensitive OS=Drosophila melanogaster OX=7227 GN=insv PE=1 SV=2 Score = 96.3 bits (238), Expect = 1e-18 Score = 96.3 bits (238), Expect = 1e-18 Identities = 56/143 (39%), Positives = 81/143 (56%), Gaps = 1/143 (0%) Frame = -2
scaffold6|size806683	TCONS_00064244/TCONS_00064245	TCONS_00064241/TCONS_00064242	136640	137044	-	1-,2-	alternative acceptor site	Protein insensitive OS=Drosophila melanogaster OX=7227 GN=insv PE=1 SV=2	>sp|Q8SYK5|INSV_DROME Protein insensitive OS=Drosophila melanogaster OX=7227 GN=insv PE=1 SV=2 Score = 96.3 bits (238), Expect = 1e-18 Score = 96.3 bits (238), Expect = 1e-18 Identities = 56/143 (39%), Positives = 81/143 (56%), Gaps = 1/143 (0%) Frame = -2
scaffold6|size806683	TCONS_00064244/TCONS_00064245	TCONS_00064240/TCONS_00064243	136640	137108	-	1^3-,2^4-	complex events	Protein insensitive OS=Drosophila melanogaster OX=7227 GN=insv PE=1 SV=2	>sp|Q8SYK5|INSV_DROME Protein insensitive OS=Drosophila melanogaster OX=7227 GN=insv PE=1 SV=2 Score = 96.3 bits (238), Expect = 1e-18 Score = 96.3 bits (238), Expect = 1e-18 Identities = 56/143 (39%), Positives = 81/143 (56%), Gaps = 1/143 (0%) Frame = -2
scaffold6|size806683	TCONS_00064243/TCONS_00064245	TCONS_00064240/TCONS_00064241/TCONS_00064242/TCONS_00064244	134475	136580	-	0,1^2-	intron retention	Protein insensitive OS=Drosophila melanogaster OX=7227 GN=insv PE=1 SV=2	>sp|Q8SYK5|INSV_DROME Protein insensitive OS=Drosophila melanogaster OX=7227 GN=insv PE=1 SV=2 Score = 96.3 bits (238), Expect = 1e-18 Score = 96.3 bits (238), Expect = 1e-18 Identities = 56/143 (39%), Positives = 81/143 (56%), Gaps = 1/143 (0%) Frame = -3
scaffold6|size806683	TCONS_00064253/TCONS_00064254	TCONS_00064252/TCONS_00064255	216644	219459	-	0,1-2^	exon skipping	PREDICTED: zinc finger protein ubi-d4 B-like	>XP_017781243.1 PREDICTED: zinc finger protein ubi-d4 B-like [Nicrophorus vespilloides] Score = 399 bits (1024), Expect = e-110 Score = 399 bits (1024), Expect = e-110 Identities = 202/229 (88%), Positives = 202/229 (88%) Frame = -2
scaffold6|size806683	TCONS_00064273	TCONS_00064272	249982	250705	-	0,1^2-	intron retention	PREDICTED: regulator of telomere elongation helicase 1 homolog isoform X1	>XP_017781257.1 PREDICTED: regulator of telomere elongation helicase 1 homolog isoform X1 [Nicrophorus vespilloides] Score = 1086 bits (2809), Expect = 0.0 Score = 1086 bits (2809), Expect = 0.0 Identities = 545/618 (88%), Positives = 567/618 (91%), Gaps = 1/618 (0%) Frame = -3
scaffold6|size806683	TCONS_00064273	TCONS_00064271/TCONS_00064272	249347	249918	-	0,1^2-3^4-	complex events	PREDICTED: regulator of telomere elongation helicase 1 homolog isoform X1	>XP_017781257.1 PREDICTED: regulator of telomere elongation helicase 1 homolog isoform X1 [Nicrophorus vespilloides] Score = 1086 bits (2809), Expect = 0.0 Score = 1086 bits (2809), Expect = 0.0 Identities = 545/618 (88%), Positives = 567/618 (91%), Gaps = 1/618 (0%) Frame = -3
scaffold6|size806683	TCONS_00064282	TCONS_00064283/TCONS_00064284/TCONS_00064286/TCONS_00064287	450386	451152	-	0,1^2-;0,1^2-	complex events	PREDICTED: tyrosine-protein kinase-like otk	>XP_017770626.1 PREDICTED: tyrosine-protein kinase-like otk [Nicrophorus vespilloides] Score = 1817 bits (4707), Expect = 0.0 Score = 1817 bits (4707), Expect = 0.0 Identities = 919/1040 (88%), Positives = 931/1040 (89%), Gaps = 3/1040 (0%) Frame = -2
scaffold6|size806683	TCONS_00064284	TCONS_00064282/TCONS_00064283	445307	445787	-	0,1^2-	intron retention	PREDICTED: tyrosine-protein kinase-like otk	>XP_017770626.1 PREDICTED: tyrosine-protein kinase-like otk [Nicrophorus vespilloides] Score = 2313 bits (5994), Expect = 0.0 Score = 2313 bits (5994), Expect = 0.0 Identities = 1160/1277 (90%), Positives = 1176/1277 (92%), Gaps = 3/1277 (0%) Frame = -3
scaffold6|size806683	TCONS_00064294	TCONS_00064295/TCONS_00064296	640822	642854	-	1-,2-	alternative acceptor site	PREDICTED: homeobox protein OTX2-B-like isoform X1	>XP_017772342.1 PREDICTED: homeobox protein OTX2-B-like isoform X1 [Nicrophorus vespilloides] Score = 228 bits (582), Expect = 2e-58 Score = 228 bits (582), Expect = 2e-58 Identities = 107/111 (96%), Positives = 109/111 (98%) Frame = -3
scaffold8|size332862	TCONS_00073208	TCONS_00073207	5477	7136	+	1-,2-	alternative acceptor site	PREDICTED: inositol-tetrakisphosphate 1-kinase-like	>XP_017783899.1 PREDICTED: inositol-tetrakisphosphate 1-kinase-like [Nicrophorus vespilloides] Score = 715 bits (1845), Expect(2) = 0.0 Score = 715 bits (1845), Expect(2) = 0.0 Identities = 354/374 (94%), Positives = 361/374 (96%) Frame = +2
scaffold8|size332862	TCONS_00073209/TCONS_00073210/TCONS_00073211/TCONS_00073215/TCONS_00073216/TCONS_00073217/TCONS_00073218/TCONS_00073219/TCONS_00073220/TCONS_00073221/TCONS_00073222/TCONS_00073223/TCONS_00073224/TCONS_00073225/TCONS_00073226/TCONS_00073227/TCONS_00073229	TCONS_00073228	187399	188376	+	1-,2-	alternative acceptor site	PREDICTED: apoptosis-stimulating of p53 protein 2 isoform X1	>XP_017768295.1 PREDICTED: apoptosis-stimulating of p53 protein 2 isoform X1 [Nicrophorus vespilloides] Score = 1555 bits (4026), Expect = 0.0 Score = 1555 bits (4026), Expect = 0.0 Identities = 804/915 (87%), Positives = 812/915 (88%), Gaps = 3/915 (0%) Frame = +1
scaffold8|size332862	TCONS_00073209/TCONS_00073210/TCONS_00073211/TCONS_00073215/TCONS_00073216/TCONS_00073217/TCONS_00073218/TCONS_00073219/TCONS_00073220/TCONS_00073221/TCONS_00073222/TCONS_00073223/TCONS_00073225/TCONS_00073226/TCONS_00073227/TCONS_00073228/TCONS_00073229	TCONS_00073224	188376	190052	+	1-,2-	alternative acceptor site	PREDICTED: apoptosis-stimulating of p53 protein 2 isoform X1	>XP_017768295.1 PREDICTED: apoptosis-stimulating of p53 protein 2 isoform X1 [Nicrophorus vespilloides] Score = 1555 bits (4026), Expect = 0.0 Score = 1555 bits (4026), Expect = 0.0 Identities = 804/915 (87%), Positives = 812/915 (88%), Gaps = 3/915 (0%) Frame = +1
scaffold8|size332862	TCONS_00073209/TCONS_00073210/TCONS_00073211/TCONS_00073215/TCONS_00073216/TCONS_00073217/TCONS_00073218/TCONS_00073219/TCONS_00073220/TCONS_00073221/TCONS_00073222/TCONS_00073223/TCONS_00073225/TCONS_00073226	TCONS_00073224/TCONS_00073227/TCONS_00073228	190877	192089	+	0,1^2-	intron retention	PREDICTED: apoptosis-stimulating of p53 protein 2 isoform X1	>XP_017768295.1 PREDICTED: apoptosis-stimulating of p53 protein 2 isoform X1 [Nicrophorus vespilloides] Score = 1555 bits (4026), Expect = 0.0 Score = 1555 bits (4026), Expect = 0.0 Identities = 804/915 (87%), Positives = 812/915 (88%), Gaps = 3/915 (0%) Frame = +1
scaffold8|size332862	TCONS_00073209	TCONS_00073210/TCONS_00073211	12161	38213	+	0,1-2^	exon skipping	PREDICTED: apoptosis-stimulating of p53 protein 2 isoform X1	>XP_017768295.1 PREDICTED: apoptosis-stimulating of p53 protein 2 isoform X1 [Nicrophorus vespilloides] Score = 1555 bits (4026), Expect = 0.0 Score = 1555 bits (4026), Expect = 0.0 Identities = 804/915 (87%), Positives = 812/915 (88%), Gaps = 3/915 (0%) Frame = +3
scaffold8|size332862	TCONS_00073219	TCONS_00073217	72262	116729	+	1^,2^	alternative donor site	PREDICTED: apoptosis-stimulating of p53 protein 2 isoform X1	>XP_017768295.1 PREDICTED: apoptosis-stimulating of p53 protein 2 isoform X1 [Nicrophorus vespilloides] Score = 1555 bits (4026), Expect = 0.0 Score = 1555 bits (4026), Expect = 0.0 Identities = 804/915 (87%), Positives = 812/915 (88%), Gaps = 3/915 (0%) Frame = +3
scaffold8|size332862	TCONS_00073218/TCONS_00073222	TCONS_00073220/TCONS_00073221	72842	116729	+	0,1-2^	exon skipping	PREDICTED: apoptosis-stimulating of p53 protein 2 isoform X1	>XP_017768295.1 PREDICTED: apoptosis-stimulating of p53 protein 2 isoform X1 [Nicrophorus vespilloides] Score = 1555 bits (4026), Expect = 0.0 Score = 1555 bits (4026), Expect = 0.0 Identities = 804/915 (87%), Positives = 812/915 (88%), Gaps = 3/915 (0%) Frame = +2
scaffold8|size332862	TCONS_00073217	TCONS_00073220/TCONS_00073221	72262	116729	+	1^,2^3-4^	complex events	PREDICTED: apoptosis-stimulating of p53 protein 2 isoform X1	>XP_017768295.1 PREDICTED: apoptosis-stimulating of p53 protein 2 isoform X1 [Nicrophorus vespilloides] Score = 1555 bits (4026), Expect = 0.0 Score = 1555 bits (4026), Expect = 0.0 Identities = 804/915 (87%), Positives = 812/915 (88%), Gaps = 3/915 (0%) Frame = +1
scaffold8|size332862	TCONS_00073224/TCONS_00073227/TCONS_00073228	TCONS_00073229	191255	192089	+	1-,2-	alternative acceptor site	PREDICTED: apoptosis-stimulating of p53 protein 2 isoform X3	>XP_017768297.1 PREDICTED: apoptosis-stimulating of p53 protein 2 isoform X3 [Nicrophorus vespilloides] Score = 1358 bits (3516), Expect = 0.0 Score = 1358 bits (3516), Expect = 0.0 Identities = 704/804 (87%), Positives = 712/804 (88%), Gaps = 6/804 (0%) Frame = +3
scaffold8|size332862	TCONS_00073232	TCONS_00073231	204813	205115	+	1-,2-	alternative acceptor site	PREDICTED: lipase 3-like	>XP_017768299.1 PREDICTED: lipase 3-like [Nicrophorus vespilloides] Score = 263 bits (673), Expect(2) = e-120 Score = 263 bits (673), Expect(2) = e-120 Identities = 117/192 (60%), Positives = 152/192 (79%) Frame = +2
scaffold8|size332862	TCONS_00073234/TCONS_00073235	TCONS_00073233	207583	208697	+	1-,2-	alternative acceptor site	PREDICTED: lipase 3-like	>XP_017768299.1 PREDICTED: lipase 3-like [Nicrophorus vespilloides] Score = 641 bits (1654), Expect = 0.0 Score = 641 bits (1654), Expect = 0.0 Identities = 309/398 (77%), Positives = 340/398 (85%), Gaps = 6/398 (1%) Frame = +3
scaffold8|size332862	TCONS_00073234	TCONS_00073233/TCONS_00073235	206178	206452	+	1^,2^	alternative donor site	PREDICTED: lipase 3-like	>XP_017768299.1 PREDICTED: lipase 3-like [Nicrophorus vespilloides] Score = 641 bits (1654), Expect = 0.0 Score = 641 bits (1654), Expect = 0.0 Identities = 309/398 (77%), Positives = 340/398 (85%), Gaps = 6/398 (1%) Frame = +2
scaffold8|size332862	TCONS_00073238	TCONS_00073237/TCONS_00073239	210355	218394	+	1-2^3-4^,5-6^7-8^	complex events	PREDICTED: lipase 3-like	>XP_017768294.1 PREDICTED: lipase 3-like [Nicrophorus vespilloides] Score = 683 bits (1762), Expect = 0.0 Score = 683 bits (1762), Expect = 0.0 Identities = 315/390 (80%), Positives = 358/390 (91%) Frame = +1
scaffold8|size332862	TCONS_00073244/TCONS_00073246	TCONS_00073243/TCONS_00073245	247208	254232	+	1-,2-	alternative acceptor site	PREDICTED: uncharacterized protein LOC108566252 isoform X1	>XP_017781541.1 PREDICTED: uncharacterized protein LOC108566252 isoform X1 [Nicrophorus vespilloides] Score = 552 bits (1423), Expect = e-156 Score = 552 bits (1423), Expect = e-156 Identities = 271/323 (83%), Positives = 276/323 (85%) Frame = +3
scaffold8|size332862	TCONS_00073244/TCONS_00073245	TCONS_00073243/TCONS_00073246	254232	270458	+	0,1-2^	exon skipping	PREDICTED: uncharacterized protein LOC108566252 isoform X1	>XP_017781541.1 PREDICTED: uncharacterized protein LOC108566252 isoform X1 [Nicrophorus vespilloides] Score = 552 bits (1423), Expect = e-156 Score = 552 bits (1423), Expect = e-156 Identities = 271/323 (83%), Positives = 276/323 (85%) Frame = +3
scaffold8|size332862	TCONS_00073248	TCONS_00073247/TCONS_00073249/TCONS_00073250	289573	289906	+	1^,2^	alternative donor site	PREDICTED: putative ATP-dependent RNA helicase DHX57	>XP_017781544.1 PREDICTED: putative ATP-dependent RNA helicase DHX57 [Nicrophorus vespilloides] Score = 1338 bits (3464), Expect = 0.0 Score = 1338 bits (3464), Expect = 0.0 Identities = 659/759 (86%), Positives = 697/759 (91%) Frame = +1
scaffold8|size332862	TCONS_00073247/TCONS_00073250	TCONS_00073248/TCONS_00073249	289906	290333	+	1^,2^	alternative donor site	PREDICTED: putative ATP-dependent RNA helicase DHX57	>XP_017781544.1 PREDICTED: putative ATP-dependent RNA helicase DHX57 [Nicrophorus vespilloides] Score = 1508 bits (3903), Expect = 0.0 Score = 1508 bits (3903), Expect = 0.0 Identities = 744/844 (88%), Positives = 782/844 (92%) Frame = +1
scaffold8|size332862	TCONS_00073253	TCONS_00073252	6655	7048	-	0,1^2-3^4-	complex events	PREDICTED: tRNA pseudouridine(38/39) synthase isoform X1	>XP_017783896.1 PREDICTED: tRNA pseudouridine(38/39) synthase isoform X1 [Nicrophorus vespilloides] Score = 778 bits (2010), Expect = 0.0 Score = 778 bits (2010), Expect = 0.0 Identities = 376/423 (88%), Positives = 401/423 (94%) Frame = -2
scaffold8|size332862	TCONS_00073253	TCONS_00073255	6655	7048	-	0,1^2-	intron retention	PREDICTED: tRNA pseudouridine(38/39) synthase isoform X1	>XP_017783896.1 PREDICTED: tRNA pseudouridine(38/39) synthase isoform X1 [Nicrophorus vespilloides] Score = 778 bits (2010), Expect = 0.0 Score = 778 bits (2010), Expect = 0.0 Identities = 376/423 (88%), Positives = 401/423 (94%) Frame = -2
scaffold8|size332862	TCONS_00073254	TCONS_00073252/TCONS_00073253/TCONS_00073255	5707	5951	-	1-,2-	alternative acceptor site	PREDICTED: tRNA pseudouridine(38/39) synthase isoform X1	>XP_017783896.1 PREDICTED: tRNA pseudouridine(38/39) synthase isoform X1 [Nicrophorus vespilloides] Score = 396 bits (1018), Expect = e-109 Score = 396 bits (1018), Expect = e-109 Identities = 191/205 (93%), Positives = 200/205 (97%) Frame = -3
scaffold8|size332862	TCONS_00073255	TCONS_00073252	6655	6914	-	0,1^2-	intron retention	PREDICTED: tRNA pseudouridine(38/39) synthase isoform X1	>XP_017783896.1 PREDICTED: tRNA pseudouridine(38/39) synthase isoform X1 [Nicrophorus vespilloides] Score = 778 bits (2010), Expect = 0.0 Score = 778 bits (2010), Expect = 0.0 Identities = 376/423 (88%), Positives = 401/423 (94%) Frame = -3
scaffold8|size332862	TCONS_00073261	TCONS_00073262	238259	239428	-	1^,2^	alternative donor site	PREDICTED: uncharacterized protein LOC108566252 isoform X1	>XP_017781541.1 PREDICTED: uncharacterized protein LOC108566252 isoform X1 [Nicrophorus vespilloides] Score = 178 bits (451), Expect = 1e-44 Score = 178 bits (451), Expect = 1e-44 Identities = 83/100 (83%), Positives = 86/100 (86%) Frame = +1
scaffold8|size332862	TCONS_00073270	TCONS_00073269	255098	255550	-	0,1^2-;0,1^2-	complex events	PREDICTED: histidine-rich glycoprotein-like	>XP_017781543.1 PREDICTED: histidine-rich glycoprotein-like [Nicrophorus vespilloides] Score = 152 bits (385), Expect = 3e-36 Score = 152 bits (385), Expect = 3e-36 Identities = 102/249 (40%), Positives = 102/249 (40%), Gaps = 12/249 (4%) Frame = -1
scaffold8|size332862	TCONS_00073271	TCONS_00073269	255386	255978	-	0,1^2-3^4-	complex events	PREDICTED: histidine-rich glycoprotein-like	>XP_017781543.1 PREDICTED: histidine-rich glycoprotein-like [Nicrophorus vespilloides] Score = 166 bits (421), Expect = 1e-40 Score = 166 bits (421), Expect = 1e-40 Identities = 91/155 (58%), Positives = 91/155 (58%) Frame = -1
scaffold9|size630241	TCONS_00076773	TCONS_00076778/TCONS_00076782	61448	62026	+	0,1^2-	intron retention	PREDICTED: nuclear protein 1	>XP_017770756.1 PREDICTED: nuclear protein 1 [Nicrophorus vespilloides] Score = 135 bits (341), Expect = 3e-31 Score = 135 bits (341), Expect = 3e-31 Identities = 63/66 (95%), Positives = 64/66 (96%) Frame = +2
scaffold9|size630241	TCONS_00076779	TCONS_00076776	61448	62002	+	1^,2^	alternative donor site	PREDICTED: nuclear protein 1	>XP_017770756.1 PREDICTED: nuclear protein 1 [Nicrophorus vespilloides] Score = 135 bits (341), Expect = 7e-31 Score = 135 bits (341), Expect = 7e-31 Identities = 63/66 (95%), Positives = 64/66 (96%) Frame = +2
scaffold9|size630241	TCONS_00076776/TCONS_00076778/TCONS_00076779/TCONS_00076809	TCONS_00076777	62263	62859	+	0,1^2-	intron retention	PREDICTED: nuclear protein 1	>XP_017770756.1 PREDICTED: nuclear protein 1 [Nicrophorus vespilloides] Score = 135 bits (341), Expect = 7e-31 Score = 135 bits (341), Expect = 7e-31 Identities = 63/66 (95%), Positives = 64/66 (96%) Frame = +2
scaffold9|size630241	TCONS_00076780	TCONS_00076777	61448	62859	+	1^3-5^9-,2^4-6^7-8^10-	complex events	PREDICTED: nuclear protein 1	>XP_017770756.1 PREDICTED: nuclear protein 1 [Nicrophorus vespilloides] Score = 135 bits (341), Expect = 7e-31 Score = 135 bits (341), Expect = 7e-31 Identities = 63/66 (95%), Positives = 64/66 (96%) Frame = +2
scaffold9|size630241	TCONS_00076780	TCONS_00076776	61448	62859	+	1^6-7^10-,2^3-4^5-8^9-	complex events	PREDICTED: nuclear protein 1	>XP_017770756.1 PREDICTED: nuclear protein 1 [Nicrophorus vespilloides] Score = 135 bits (341), Expect = 7e-31 Score = 135 bits (341), Expect = 7e-31 Identities = 63/66 (95%), Positives = 64/66 (96%) Frame = +2
scaffold9|size630241	TCONS_00076778/TCONS_00076782	TCONS_00076784/TCONS_00076787	61448	61930	+	1^,2^	alternative donor site	PREDICTED: nuclear protein 1	>XP_017770756.1 PREDICTED: nuclear protein 1 [Nicrophorus vespilloides] Score = 135 bits (341), Expect = 7e-31 Score = 135 bits (341), Expect = 7e-31 Identities = 63/66 (95%), Positives = 64/66 (96%) Frame = +2
scaffold9|size630241	TCONS_00076778/TCONS_00076782	TCONS_00076777/TCONS_00076785	61448	62227	+	1^3-4^5-,2^6-	complex events	PREDICTED: nuclear protein 1	>XP_017770756.1 PREDICTED: nuclear protein 1 [Nicrophorus vespilloides] Score = 135 bits (341), Expect = 7e-31 Score = 135 bits (341), Expect = 7e-31 Identities = 63/66 (95%), Positives = 64/66 (96%) Frame = +2
scaffold9|size630241	TCONS_00076778	TCONS_00076780	61448	62859	+	1^3-4^5-8^9-,2^6-7^10-	complex events	PREDICTED: nuclear protein 1	>XP_017770756.1 PREDICTED: nuclear protein 1 [Nicrophorus vespilloides] Score = 135 bits (341), Expect = 7e-31 Score = 135 bits (341), Expect = 7e-31 Identities = 63/66 (95%), Positives = 64/66 (96%) Frame = +2
scaffold9|size630241	TCONS_00076778	TCONS_00076774	61448	62859	+	1^3-4^6-7^8-,2^5-	complex events	PREDICTED: nuclear protein 1	>XP_017770756.1 PREDICTED: nuclear protein 1 [Nicrophorus vespilloides] Score = 135 bits (341), Expect = 7e-31 Score = 135 bits (341), Expect = 7e-31 Identities = 63/66 (95%), Positives = 64/66 (96%) Frame = +2
scaffold9|size630241	TCONS_00076777/TCONS_00076785	TCONS_00076776	61448	62227	+	1^6-,2^3-4^5-	complex events	PREDICTED: nuclear protein 1	>XP_017770756.1 PREDICTED: nuclear protein 1 [Nicrophorus vespilloides] Score = 135 bits (341), Expect = 7e-31 Score = 135 bits (341), Expect = 7e-31 Identities = 63/66 (95%), Positives = 64/66 (96%) Frame = +2
scaffold9|size630241	TCONS_00076775	TCONS_00076778	62056	62859	+	0,1^2-	intron retention	PREDICTED: nuclear protein 1	>XP_017770756.1 PREDICTED: nuclear protein 1 [Nicrophorus vespilloides] Score = 135 bits (341), Expect = 8e-31 Score = 135 bits (341), Expect = 8e-31 Identities = 63/66 (95%), Positives = 64/66 (96%) Frame = +2
scaffold9|size630241	TCONS_00076775	TCONS_00076774	61893	62859	+	1-2^4-,3-	complex events	PREDICTED: nuclear protein 1	>XP_017770756.1 PREDICTED: nuclear protein 1 [Nicrophorus vespilloides] Score = 135 bits (341), Expect = 8e-31 Score = 135 bits (341), Expect = 8e-31 Identities = 63/66 (95%), Positives = 64/66 (96%) Frame = +2
scaffold9|size630241	TCONS_00076775	TCONS_00076779	61893	62859	+	1-3^6-,2-4^5-7^8-	complex events	PREDICTED: nuclear protein 1	>XP_017770756.1 PREDICTED: nuclear protein 1 [Nicrophorus vespilloides] Score = 135 bits (341), Expect = 8e-31 Score = 135 bits (341), Expect = 8e-31 Identities = 63/66 (95%), Positives = 64/66 (96%) Frame = +2
scaffold9|size630241	TCONS_00076775	TCONS_00076777	61448	62859	+	1^3-4^5-,2^6-7^8-9^10-	complex events	PREDICTED: nuclear protein 1	>XP_017770756.1 PREDICTED: nuclear protein 1 [Nicrophorus vespilloides] Score = 135 bits (341), Expect = 8e-31 Score = 135 bits (341), Expect = 8e-31 Identities = 63/66 (95%), Positives = 64/66 (96%) Frame = +2
scaffold9|size630241	TCONS_00076775	TCONS_00076780	61448	62859	+	1^3-4^5-,2^6-7^8-	complex events	PREDICTED: nuclear protein 1	>XP_017770756.1 PREDICTED: nuclear protein 1 [Nicrophorus vespilloides] Score = 135 bits (341), Expect = 8e-31 Score = 135 bits (341), Expect = 8e-31 Identities = 63/66 (95%), Positives = 64/66 (96%) Frame = +2
scaffold9|size630241	TCONS_00076775	TCONS_00076776	61448	62859	+	1^3-5^8-,2^4-6^7-9^10-	complex events	PREDICTED: nuclear protein 1	>XP_017770756.1 PREDICTED: nuclear protein 1 [Nicrophorus vespilloides] Score = 135 bits (341), Expect = 8e-31 Score = 135 bits (341), Expect = 8e-31 Identities = 63/66 (95%), Positives = 64/66 (96%) Frame = +2
scaffold9|size630241	TCONS_00076774	TCONS_00076779	61893	62052	+	0,1-2^	exon skipping	PREDICTED: nuclear protein 1	>XP_017770756.1 PREDICTED: nuclear protein 1 [Nicrophorus vespilloides] Score = 135 bits (341), Expect = 7e-31 Score = 135 bits (341), Expect = 7e-31 Identities = 63/66 (95%), Positives = 64/66 (96%) Frame = +2
scaffold9|size630241	TCONS_00076774	TCONS_00076776	61448	62052	+	1^,2^3-4^	complex events	PREDICTED: nuclear protein 1	>XP_017770756.1 PREDICTED: nuclear protein 1 [Nicrophorus vespilloides] Score = 135 bits (341), Expect = 7e-31 Score = 135 bits (341), Expect = 7e-31 Identities = 63/66 (95%), Positives = 64/66 (96%) Frame = +2
scaffold9|size630241	TCONS_00076774	TCONS_00076776/TCONS_00076779	62052	62859	+	0,1^2-	intron retention	PREDICTED: nuclear protein 1	>XP_017770756.1 PREDICTED: nuclear protein 1 [Nicrophorus vespilloides] Score = 135 bits (341), Expect = 7e-31 Score = 135 bits (341), Expect = 7e-31 Identities = 63/66 (95%), Positives = 64/66 (96%) Frame = +2
scaffold9|size630241	TCONS_00076774	TCONS_00076777	61448	62859	+	1^3-,2^4-5^6-7^8-	complex events	PREDICTED: nuclear protein 1	>XP_017770756.1 PREDICTED: nuclear protein 1 [Nicrophorus vespilloides] Score = 135 bits (341), Expect = 7e-31 Score = 135 bits (341), Expect = 7e-31 Identities = 63/66 (95%), Positives = 64/66 (96%) Frame = +2
scaffold9|size630241	TCONS_00076774	TCONS_00076780	61448	62859	+	1^3-,2^4-5^6-	complex events	PREDICTED: nuclear protein 1	>XP_017770756.1 PREDICTED: nuclear protein 1 [Nicrophorus vespilloides] Score = 135 bits (341), Expect = 7e-31 Score = 135 bits (341), Expect = 7e-31 Identities = 63/66 (95%), Positives = 64/66 (96%) Frame = +2
scaffold9|size630241	TCONS_00076787	TCONS_00076785	61448	62517	+	1^3-4^5-,2^6-7^8-9^10-	complex events	PREDICTED: gamma-glutamyltranspeptidase 1-like isoform X1	>XP_017770753.1 PREDICTED: gamma-glutamyltranspeptidase 1-like isoform X1 [Nicrophorus vespilloides] Score = 1025 bits (2649), Expect = 0.0 Score = 1025 bits (2649), Expect = 0.0 Identities = 503/515 (97%), Positives = 511/515 (99%) Frame = +1
scaffold9|size630241	TCONS_00076787	TCONS_00076781	61448	62517	+	1^3-4^5-,2^6-7^8-	complex events	PREDICTED: gamma-glutamyltranspeptidase 1-like isoform X1	>XP_017770753.1 PREDICTED: gamma-glutamyltranspeptidase 1-like isoform X1 [Nicrophorus vespilloides] Score = 1025 bits (2649), Expect = 0.0 Score = 1025 bits (2649), Expect = 0.0 Identities = 503/515 (97%), Positives = 511/515 (99%) Frame = +1
scaffold9|size630241	TCONS_00076786	TCONS_00076778/TCONS_00076782	61930	62227	+	0,1^2-;0,1^2-	complex events	PREDICTED: gamma-glutamyltranspeptidase 1-like isoform X1	>XP_017770753.1 PREDICTED: gamma-glutamyltranspeptidase 1-like isoform X1 [Nicrophorus vespilloides] Score = 1025 bits (2649), Expect = 0.0 Score = 1025 bits (2649), Expect = 0.0 Identities = 503/515 (97%), Positives = 511/515 (99%) Frame = +2
scaffold9|size630241	TCONS_00076786	TCONS_00076777/TCONS_00076785	61448	62227	+	1^3-4^6-,2^5-	complex events	PREDICTED: gamma-glutamyltranspeptidase 1-like isoform X1	>XP_017770753.1 PREDICTED: gamma-glutamyltranspeptidase 1-like isoform X1 [Nicrophorus vespilloides] Score = 1025 bits (2649), Expect = 0.0 Score = 1025 bits (2649), Expect = 0.0 Identities = 503/515 (97%), Positives = 511/515 (99%) Frame = +2
scaffold9|size630241	TCONS_00076786	TCONS_00076776	61448	62227	+	1^3-5^8-,2^4-6^7-	complex events	PREDICTED: gamma-glutamyltranspeptidase 1-like isoform X1	>XP_017770753.1 PREDICTED: gamma-glutamyltranspeptidase 1-like isoform X1 [Nicrophorus vespilloides] Score = 1025 bits (2649), Expect = 0.0 Score = 1025 bits (2649), Expect = 0.0 Identities = 503/515 (97%), Positives = 511/515 (99%) Frame = +2
scaffold9|size630241	TCONS_00076786	TCONS_00076787	61930	62517	+	1^4-5^6-7^8-,2^3-	complex events	PREDICTED: gamma-glutamyltranspeptidase 1-like isoform X1	>XP_017770753.1 PREDICTED: gamma-glutamyltranspeptidase 1-like isoform X1 [Nicrophorus vespilloides] Score = 1025 bits (2649), Expect = 0.0 Score = 1025 bits (2649), Expect = 0.0 Identities = 503/515 (97%), Positives = 511/515 (99%) Frame = +2
scaffold9|size630241	TCONS_00076786	TCONS_00076781	61448	62517	+	1^3-4^6-8^9-10^12-,2^5-7^11-	complex events	PREDICTED: gamma-glutamyltranspeptidase 1-like isoform X1	>XP_017770753.1 PREDICTED: gamma-glutamyltranspeptidase 1-like isoform X1 [Nicrophorus vespilloides] Score = 1025 bits (2649), Expect = 0.0 Score = 1025 bits (2649), Expect = 0.0 Identities = 503/515 (97%), Positives = 511/515 (99%) Frame = +2
scaffold9|size630241	TCONS_00076784	TCONS_00076787	61930	62517	+	1^4-,2^3-	complex events	PREDICTED: gamma-glutamyltranspeptidase 1-like isoform X1	>XP_017770753.1 PREDICTED: gamma-glutamyltranspeptidase 1-like isoform X1 [Nicrophorus vespilloides] Score = 1025 bits (2649), Expect = 0.0 Score = 1025 bits (2649), Expect = 0.0 Identities = 503/515 (97%), Positives = 511/515 (99%) Frame = +1
scaffold9|size630241	TCONS_00076784	TCONS_00076786	61930	62517	+	1^4-,2^3-5^6-7^8-	complex events	PREDICTED: gamma-glutamyltranspeptidase 1-like isoform X1	>XP_017770753.1 PREDICTED: gamma-glutamyltranspeptidase 1-like isoform X1 [Nicrophorus vespilloides] Score = 1025 bits (2649), Expect = 0.0 Score = 1025 bits (2649), Expect = 0.0 Identities = 503/515 (97%), Positives = 511/515 (99%) Frame = +1
scaffold9|size630241	TCONS_00076784	TCONS_00076785	61448	62517	+	1^3-4^6-,2^5-7^8-9^10-	complex events	PREDICTED: gamma-glutamyltranspeptidase 1-like isoform X1	>XP_017770753.1 PREDICTED: gamma-glutamyltranspeptidase 1-like isoform X1 [Nicrophorus vespilloides] Score = 1025 bits (2649), Expect = 0.0 Score = 1025 bits (2649), Expect = 0.0 Identities = 503/515 (97%), Positives = 511/515 (99%) Frame = +1
scaffold9|size630241	TCONS_00076784	TCONS_00076781	61448	62517	+	1^3-4^6-,2^5-7^8-	complex events	PREDICTED: gamma-glutamyltranspeptidase 1-like isoform X1	>XP_017770753.1 PREDICTED: gamma-glutamyltranspeptidase 1-like isoform X1 [Nicrophorus vespilloides] Score = 1025 bits (2649), Expect = 0.0 Score = 1025 bits (2649), Expect = 0.0 Identities = 503/515 (97%), Positives = 511/515 (99%) Frame = +1
scaffold9|size630241	TCONS_00076782	TCONS_00076787	61930	62517	+	1^3-5^6-7^8-,2^4-	complex events	PREDICTED: gamma-glutamyltranspeptidase 1-like isoform X1	>XP_017770753.1 PREDICTED: gamma-glutamyltranspeptidase 1-like isoform X1 [Nicrophorus vespilloides] Score = 1025 bits (2649), Expect = 0.0 Score = 1025 bits (2649), Expect = 0.0 Identities = 503/515 (97%), Positives = 511/515 (99%) Frame = +2
scaffold9|size630241	TCONS_00076782	TCONS_00076781	61448	62517	+	1^3-4^5-8^9-10^12-,2^6-7^11-	complex events	PREDICTED: gamma-glutamyltranspeptidase 1-like isoform X1	>XP_017770753.1 PREDICTED: gamma-glutamyltranspeptidase 1-like isoform X1 [Nicrophorus vespilloides] Score = 1025 bits (2649), Expect = 0.0 Score = 1025 bits (2649), Expect = 0.0 Identities = 503/515 (97%), Positives = 511/515 (99%) Frame = +2
scaffold9|size630241	TCONS_00076781	TCONS_00076785	61448	62517	+	1^3-5^9-,2^4-6^7-8^10-	complex events	PREDICTED: gamma-glutamyltranspeptidase 1-like isoform X1	>XP_017770753.1 PREDICTED: gamma-glutamyltranspeptidase 1-like isoform X1 [Nicrophorus vespilloides] Score = 1025 bits (2649), Expect = 0.0 Score = 1025 bits (2649), Expect = 0.0 Identities = 503/515 (97%), Positives = 511/515 (99%) Frame = +2
scaffold9|size630241	TCONS_00076792/TCONS_00076794/TCONS_00076800/TCONS_00076806	TCONS_00076784	61930	62517	+	0,1^2-	intron retention	PREDICTED: nuclear protein 1	>XP_017770756.1 PREDICTED: nuclear protein 1 [Nicrophorus vespilloides] Score = 135 bits (341), Expect = 4e-31 Score = 135 bits (341), Expect = 4e-31 Identities = 63/66 (95%), Positives = 64/66 (96%) Frame = +2
scaffold9|size630241	TCONS_00076792/TCONS_00076794/TCONS_00076800/TCONS_00076806	TCONS_00076786	61930	62517	+	0,1^2-3^4-5^6-	complex events	PREDICTED: nuclear protein 1	>XP_017770756.1 PREDICTED: nuclear protein 1 [Nicrophorus vespilloides] Score = 135 bits (341), Expect = 4e-31 Score = 135 bits (341), Expect = 4e-31 Identities = 63/66 (95%), Positives = 64/66 (96%) Frame = +2
scaffold9|size630241	TCONS_00076797	TCONS_00076798	61534	62262	+	1^2-,3^4-	complex events	PREDICTED: nuclear protein 1	>XP_017770756.1 PREDICTED: nuclear protein 1 [Nicrophorus vespilloides] Score = 135 bits (341), Expect = 2e-31 Score = 135 bits (341), Expect = 2e-31 Identities = 63/66 (95%), Positives = 64/66 (96%) Frame = +3
scaffold9|size630241	TCONS_00076796	TCONS_00076797	61534	62262	+	1^3-,2^4-	complex events	PREDICTED: nuclear protein 1	>XP_017770756.1 PREDICTED: nuclear protein 1 [Nicrophorus vespilloides] Score = 135 bits (341), Expect = 2e-31 Score = 135 bits (341), Expect = 2e-31 Identities = 63/66 (95%), Positives = 64/66 (96%) Frame = +3
scaffold9|size630241	TCONS_00076800	TCONS_00076799	61534	62517	+	1^3-,2^4-	complex events	PREDICTED: gamma-glutamyltranspeptidase 1-like isoform X1	>XP_017770753.1 PREDICTED: gamma-glutamyltranspeptidase 1-like isoform X1 [Nicrophorus vespilloides] Score = 1025 bits (2649), Expect = 0.0 Score = 1025 bits (2649), Expect = 0.0 Identities = 503/515 (97%), Positives = 511/515 (99%) Frame = +1
scaffold9|size630241	TCONS_00076804	TCONS_00076805	61538	62517	+	1^2-,3^4-	complex events	PREDICTED: nuclear protein 1	>XP_017770756.1 PREDICTED: nuclear protein 1 [Nicrophorus vespilloides] Score = 135 bits (341), Expect = 4e-31 Score = 135 bits (341), Expect = 4e-31 Identities = 63/66 (95%), Positives = 64/66 (96%) Frame = +2
scaffold9|size630241	TCONS_00076811	TCONS_00076786	61930	62227	+	0,1^2-	intron retention	PREDICTED: nuclear protein 1	>XP_017770756.1 PREDICTED: nuclear protein 1 [Nicrophorus vespilloides] Score = 135 bits (341), Expect = 2e-31 Score = 135 bits (341), Expect = 2e-31 Identities = 63/66 (95%), Positives = 64/66 (96%) Frame = +2
scaffold9|size630241	TCONS_00076828	TCONS_00076829	313670	315090	+	0,1^2-3^4-5^6-	complex events	PREDICTED: protein groucho-1-like	>XP_017770757.1 PREDICTED: protein groucho-1-like [Nicrophorus vespilloides] Score = 429 bits (1103), Expect(2) = e-135 Score = 429 bits (1103), Expect(2) = e-135 Identities = 204/204 (100%), Positives = 204/204 (100%) Frame = -2
scaffold9|size630241	TCONS_00076834	TCONS_00076835/TCONS_00076836	7500	7630	-	1^,2^	alternative donor site	PREDICTED: uncharacterized protein LOC108558375	>XP_017770761.1 PREDICTED: uncharacterized protein LOC108558375 [Nicrophorus vespilloides] Score = 654 bits (1687), Expect = 0.0 Score = 654 bits (1687), Expect = 0.0 Identities = 333/406 (82%), Positives = 358/406 (88%) Frame = -1
scaffold9|size630241	TCONS_00076844	TCONS_00076845	89153	89257	-	1-,2-	alternative acceptor site	PREDICTED: coatomer subunit epsilon	>XP_017770751.1 PREDICTED: coatomer subunit epsilon [Nicrophorus vespilloides] Score = 553 bits (1424), Expect = e-156 Score = 553 bits (1424), Expect = e-156 Identities = 280/306 (91%), Positives = 286/306 (93%) Frame = -1
scaffold9|size630241	TCONS_00076844	TCONS_00076847	89032	89257	-	1-4^,2-3^	complex events	PREDICTED: coatomer subunit epsilon	>XP_017770751.1 PREDICTED: coatomer subunit epsilon [Nicrophorus vespilloides] Score = 553 bits (1424), Expect = e-156 Score = 553 bits (1424), Expect = e-156 Identities = 280/306 (91%), Positives = 286/306 (93%) Frame = -1
scaffold9|size630241	TCONS_00076844	TCONS_00076843	88753	89357	-	1^2-3^4-5^,6^	complex events	PREDICTED: coatomer subunit epsilon	>XP_017770751.1 PREDICTED: coatomer subunit epsilon [Nicrophorus vespilloides] Score = 553 bits (1424), Expect = e-156 Score = 553 bits (1424), Expect = e-156 Identities = 280/306 (91%), Positives = 286/306 (93%) Frame = -1
scaffold9|size630241	TCONS_00076844	TCONS_00076849	88753	89950	-	1^2-3^4-5^6-7^8-9^10-11^,12^	complex events	PREDICTED: coatomer subunit epsilon	>XP_017770751.1 PREDICTED: coatomer subunit epsilon [Nicrophorus vespilloides] Score = 553 bits (1424), Expect = e-156 Score = 553 bits (1424), Expect = e-156 Identities = 280/306 (91%), Positives = 286/306 (93%) Frame = -1
scaffold9|size630241	TCONS_00076845/TCONS_00076847/TCONS_00076854	TCONS_00076844	89257	89950	-	0,1^2-3^4-5^6-	complex events	PREDICTED: uncharacterized protein LOC108558368	>XP_017770752.1 PREDICTED: uncharacterized protein LOC108558368 [Nicrophorus vespilloides] Score = 306 bits (785), Expect = 2e-82 Score = 306 bits (785), Expect = 2e-82 Identities = 149/200 (74%), Positives = 167/200 (83%), Gaps = 20/200 (10%) Frame = -3
scaffold9|size630241	TCONS_00076845/TCONS_00076847	TCONS_00076855	89196	89950	-	1^,2^	alternative donor site	PREDICTED: uncharacterized protein LOC108558368	>XP_017770752.1 PREDICTED: uncharacterized protein LOC108558368 [Nicrophorus vespilloides] Score = 306 bits (785), Expect = 2e-82 Score = 306 bits (785), Expect = 2e-82 Identities = 149/200 (74%), Positives = 167/200 (83%), Gaps = 20/200 (10%) Frame = -3
scaffold9|size630241	TCONS_00076847	TCONS_00076845	89032	89196	-	1^,2^	alternative donor site	PREDICTED: uncharacterized protein LOC108558368	>XP_017770752.1 PREDICTED: uncharacterized protein LOC108558368 [Nicrophorus vespilloides] Score = 306 bits (785), Expect = 2e-82 Score = 306 bits (785), Expect = 2e-82 Identities = 149/200 (74%), Positives = 167/200 (83%), Gaps = 20/200 (10%) Frame = -3
scaffold9|size630241	TCONS_00076847	TCONS_00076857	89032	89950	-	1^2-3^,4^	complex events	PREDICTED: uncharacterized protein LOC108558368	>XP_017770752.1 PREDICTED: uncharacterized protein LOC108558368 [Nicrophorus vespilloides] Score = 306 bits (785), Expect = 2e-82 Score = 306 bits (785), Expect = 2e-82 Identities = 149/200 (74%), Positives = 167/200 (83%), Gaps = 20/200 (10%) Frame = -3
scaffold9|size630241	TCONS_00076845/TCONS_00076847/TCONS_00076848	TCONS_00076846	88481	88809	-	1-,2-	alternative acceptor site	PREDICTED: uncharacterized protein LOC108558368	>XP_017770752.1 PREDICTED: uncharacterized protein LOC108558368 [Nicrophorus vespilloides] Score = 306 bits (785), Expect = 2e-82 Score = 306 bits (785), Expect = 2e-82 Identities = 149/200 (74%), Positives = 167/200 (83%), Gaps = 20/200 (10%) Frame = -3
scaffold9|size630241	TCONS_00076848	TCONS_00076846	88809	89950	-	0,1^2-	intron retention	PREDICTED: uncharacterized protein LOC108558368	>XP_017770752.1 PREDICTED: uncharacterized protein LOC108558368 [Nicrophorus vespilloides] Score = 533 bits (1373), Expect(2) = e-175 Score = 533 bits (1373), Expect(2) = e-175 Identities = 261/317 (82%), Positives = 286/317 (90%) Frame = -3
scaffold9|size630241	TCONS_00076848	TCONS_00076845	88809	89950	-	0,1^2-3^4-5^6-	complex events	PREDICTED: uncharacterized protein LOC108558368	>XP_017770752.1 PREDICTED: uncharacterized protein LOC108558368 [Nicrophorus vespilloides] Score = 533 bits (1373), Expect(2) = e-175 Score = 533 bits (1373), Expect(2) = e-175 Identities = 261/317 (82%), Positives = 286/317 (90%) Frame = -3
scaffold9|size630241	TCONS_00076846/TCONS_00076850	TCONS_00076845	88943	89950	-	0,1^2-3^4-	complex events	PREDICTED: uncharacterized protein LOC108558368	>XP_017770752.1 PREDICTED: uncharacterized protein LOC108558368 [Nicrophorus vespilloides] Score = 455 bits (1170), Expect = e-127 Score = 455 bits (1170), Expect = e-127 Identities = 222/275 (80%), Positives = 246/275 (89%) Frame = -3
scaffold9|size630241	TCONS_00076846/TCONS_00076850	TCONS_00076844	88943	89950	-	0,1^2-3^4-5^6-7^8-9^10-	complex events	PREDICTED: uncharacterized protein LOC108558368	>XP_017770752.1 PREDICTED: uncharacterized protein LOC108558368 [Nicrophorus vespilloides] Score = 455 bits (1170), Expect = e-127 Score = 455 bits (1170), Expect = e-127 Identities = 222/275 (80%), Positives = 246/275 (89%) Frame = -3
scaffold9|size630241	TCONS_00076846	TCONS_00076844	88671	88943	-	1-2^,3-4^	mutually exclusive exons	PREDICTED: uncharacterized protein LOC108558368	>XP_017770752.1 PREDICTED: uncharacterized protein LOC108558368 [Nicrophorus vespilloides] Score = 455 bits (1170), Expect = e-127 Score = 455 bits (1170), Expect = e-127 Identities = 222/275 (80%), Positives = 246/275 (89%) Frame = -3
scaffold9|size630241	TCONS_00076846	TCONS_00076851	88671	89950	-	1^2-3^,4^	complex events	PREDICTED: uncharacterized protein LOC108558368	>XP_017770752.1 PREDICTED: uncharacterized protein LOC108558368 [Nicrophorus vespilloides] Score = 455 bits (1170), Expect = e-127 Score = 455 bits (1170), Expect = e-127 Identities = 222/275 (80%), Positives = 246/275 (89%) Frame = -3
scaffold9|size630241	TCONS_00076849	TCONS_00076843	88841	89950	-	0,1^2-3^4-5^6-	complex events	PREDICTED: uncharacterized protein LOC108558368	>XP_017770752.1 PREDICTED: uncharacterized protein LOC108558368 [Nicrophorus vespilloides] Score = 578 bits (1489), Expect = e-164 Score = 578 bits (1489), Expect = e-164 Identities = 296/405 (73%), Positives = 324/405 (80%), Gaps = 29/405 (7%) Frame = -3
scaffold9|size630241	TCONS_00076852	TCONS_00076843/TCONS_00076844	89491	89950	-	0,1^2-	intron retention	PREDICTED: uncharacterized protein LOC108558368	>XP_017770752.1 PREDICTED: uncharacterized protein LOC108558368 [Nicrophorus vespilloides] Score = 495 bits (1275), Expect(2) = 0.0 Score = 495 bits (1275), Expect(2) = 0.0 Identities = 250/309 (80%), Positives = 275/309 (88%) Frame = -1
scaffold9|size630241	TCONS_00076851	TCONS_00076844	88746	89950	-	0,1^2-3^4-5^6-7^8-9^10-11^12-	complex events	PREDICTED: uncharacterized protein LOC108558368	>XP_017770752.1 PREDICTED: uncharacterized protein LOC108558368 [Nicrophorus vespilloides] Score = 565 bits (1456), Expect(2) = e-175 Score = 565 bits (1456), Expect(2) = e-175 Identities = 276/338 (81%), Positives = 304/338 (89%) Frame = -3
scaffold9|size630241	TCONS_00076850	TCONS_00076851	88527	89950	-	1^2-,3^4-	complex events	PREDICTED: uncharacterized protein LOC108558368	>XP_017770752.1 PREDICTED: uncharacterized protein LOC108558368 [Nicrophorus vespilloides] Score = 598 bits (1542), Expect = e-170 Score = 598 bits (1542), Expect = e-170 Identities = 305/405 (75%), Positives = 335/405 (82%), Gaps = 34/405 (8%) Frame = -3
scaffold9|size630241	TCONS_00076856	TCONS_00076855	88530	89950	-	1^2-,3^4-	complex events	PREDICTED: uncharacterized protein LOC108558368	>XP_017770752.1 PREDICTED: uncharacterized protein LOC108558368 [Nicrophorus vespilloides] Score = 559 bits (1440), Expect(2) = e-174 Score = 559 bits (1440), Expect(2) = e-174 Identities = 279/341 (81%), Positives = 307/341 (90%) Frame = -1
scaffold9|size630241	TCONS_00076857	TCONS_00076845	89153	89950	-	0,1^2-	intron retention	PREDICTED: uncharacterized protein LOC108558368	>XP_017770752.1 PREDICTED: uncharacterized protein LOC108558368 [Nicrophorus vespilloides] Score = 598 bits (1543), Expect = e-170 Score = 598 bits (1543), Expect = e-170 Identities = 300/399 (75%), Positives = 332/399 (83%), Gaps = 40/399 (10%) Frame = -3
scaffold9|size630241	TCONS_00076857	TCONS_00076844	89153	89950	-	0,1^2-3^4-5^6-7^8-	complex events	PREDICTED: uncharacterized protein LOC108558368	>XP_017770752.1 PREDICTED: uncharacterized protein LOC108558368 [Nicrophorus vespilloides] Score = 598 bits (1543), Expect = e-170 Score = 598 bits (1543), Expect = e-170 Identities = 300/399 (75%), Positives = 332/399 (83%), Gaps = 40/399 (10%) Frame = -3
scaffold9|size630241	TCONS_00076867	TCONS_00076865	253023	262466	-	0,1^2-3^4-5^6-7^8-	complex events	PREDICTED: RNA-binding protein MEX3B	>XP_017770759.1 PREDICTED: RNA-binding protein MEX3B [Nicrophorus vespilloides] Score = 655 bits (1689), Expect = 0.0 Score = 655 bits (1689), Expect = 0.0 Identities = 341/427 (79%), Positives = 351/427 (82%), Gaps = 1/427 (0%) Frame = -2
scaffold9|size630241	TCONS_00076866	TCONS_00076865	255131	262466	-	1^3-,2^4-	complex events	PREDICTED: RNA-binding protein MEX3B	>XP_017770759.1 PREDICTED: RNA-binding protein MEX3B [Nicrophorus vespilloides] Score = 655 bits (1689), Expect = 0.0 Score = 655 bits (1689), Expect = 0.0 Identities = 341/427 (79%), Positives = 351/427 (82%), Gaps = 1/427 (0%) Frame = -2
scaffold9|size630241	TCONS_00076866	TCONS_00076869	253544	262466	-	1^3-5^6-7^8-,2^4-	complex events	PREDICTED: RNA-binding protein MEX3B	>XP_017770759.1 PREDICTED: RNA-binding protein MEX3B [Nicrophorus vespilloides] Score = 655 bits (1689), Expect = 0.0 Score = 655 bits (1689), Expect = 0.0 Identities = 341/427 (79%), Positives = 351/427 (82%), Gaps = 1/427 (0%) Frame = -2
scaffold9|size630241	TCONS_00076869	TCONS_00076865	253544	255464	-	0,1^2-3^4-	complex events	PREDICTED: RNA-binding protein MEX3B	>XP_017770759.1 PREDICTED: RNA-binding protein MEX3B [Nicrophorus vespilloides] Score = 655 bits (1689), Expect = 0.0 Score = 655 bits (1689), Expect = 0.0 Identities = 341/427 (79%), Positives = 351/427 (82%), Gaps = 1/427 (0%) Frame = -1
scaffold9|size630241	TCONS_00076873	TCONS_00076872	319001	320905	-	1^,2^	alternative donor site	PREDICTED: protein groucho-1-like	>XP_017770757.1 PREDICTED: protein groucho-1-like [Nicrophorus vespilloides] Score = 1247 bits (3227), Expect = 0.0 Score = 1247 bits (3227), Expect = 0.0 Identities = 635/757 (83%), Positives = 641/757 (84%) Frame = -2
scaffold9|size630241	TCONS_00076882	TCONS_00076876/TCONS_00076877/TCONS_00076878/TCONS_00076879/TCONS_00076880/TCONS_00076881/TCONS_00076883	524469	527658	-	0,1^2-3^4-5^6-	complex events	PREDICTED: Krueppel-like factor 16, partial	>XP_017777942.1 PREDICTED: Krueppel-like factor 16, partial [Nicrophorus vespilloides] Score = 204 bits (520), Expect = 4e-51 Score = 204 bits (520), Expect = 4e-51 Identities = 94/94 (100%), Positives = 94/94 (100%) Frame = -1
scaffold9|size630241	TCONS_00076885	TCONS_00076876/TCONS_00076877/TCONS_00076878/TCONS_00076879/TCONS_00076880/TCONS_00076881/TCONS_00076883	526655	527658	-	0,1^2-	intron retention	PREDICTED: Krueppel-like factor 16, partial	>XP_017777942.1 PREDICTED: Krueppel-like factor 16, partial [Nicrophorus vespilloides] Score = 204 bits (520), Expect = 2e-51 Score = 204 bits (520), Expect = 2e-51 Identities = 94/94 (100%), Positives = 94/94 (100%) Frame = -2
scaffold9|size630241	TCONS_00076890	TCONS_00076881/TCONS_00076882	536884	627900	-	1^,2^	alternative donor site	PREDICTED: Krueppel-like factor 16, partial	>XP_017777942.1 PREDICTED: Krueppel-like factor 16, partial [Nicrophorus vespilloides] Score = 204 bits (520), Expect = 5e-52 Score = 204 bits (520), Expect = 5e-52 Identities = 94/94 (100%), Positives = 94/94 (100%) Frame = -3
scaffold9|size630241	TCONS_00076890	TCONS_00076889	527174	527658	-	0,1^2-	intron retention	PREDICTED: Krueppel-like factor 16, partial	>XP_017777942.1 PREDICTED: Krueppel-like factor 16, partial [Nicrophorus vespilloides] Score = 204 bits (520), Expect = 5e-52 Score = 204 bits (520), Expect = 5e-52 Identities = 94/94 (100%), Positives = 94/94 (100%) Frame = -3
scaffold10|size331851	TCONS_00003522	TCONS_00003523	329639	330940	-	0,1^2-	intron retention	Uncharacterized protein ORF91 OS=Phalaenopsis aphrodite subsp. formosana OX=308872 PE=4 SV=1	>sp|Q3BAI2|YCX91_PHAAO Uncharacterized protein ORF91 OS=Phalaenopsis aphrodite subsp. formosana OX=308872 PE=4 SV=1 Score = 87.0 bits (214), Expect = 8e-16 Score = 87.0 bits (214), Expect = 8e-16 Identities = 43/57 (75%), Positives = 47/57 (82%) Frame = +1
scaffold10|size331851	TCONS_00003524	TCONS_00003523	330371	331169	-	0,1^2-	intron retention	Uncharacterized protein ORF91 OS=Phalaenopsis aphrodite subsp. formosana OX=308872 PE=4 SV=1	>sp|Q3BAI2|YCX91_PHAAO Uncharacterized protein ORF91 OS=Phalaenopsis aphrodite subsp. formosana OX=308872 PE=4 SV=1 Score = 87.0 bits (214), Expect = 9e-16 Score = 87.0 bits (214), Expect = 9e-16 Identities = 43/57 (75%), Positives = 47/57 (82%) Frame = +2
scaffold11|size1176134	TCONS_00006785	TCONS_00006784	6713	7350	+	1-,2-	alternative acceptor site	PREDICTED: flightin	>XP_017774880.1 PREDICTED: flightin [Nicrophorus vespilloides] Score = 238 bits (608), Expect = 7e-62 Score = 238 bits (608), Expect = 7e-62 Identities = 110/110 (100%), Positives = 110/110 (100%) Frame = +2
scaffold11|size1176134	TCONS_00006793/TCONS_00006795	TCONS_00006791	122919	123714	+	0,1^2-	intron retention	PREDICTED: uncharacterized protein LOC108563002 isoform X1	>XP_017777021.1 PREDICTED: uncharacterized protein LOC108563002 isoform X1 [Nicrophorus vespilloides] Score = 939 bits (2426), Expect = 0.0 Score = 939 bits (2426), Expect = 0.0 Identities = 478/693 (68%), Positives = 546/693 (78%), Gaps = 60/693 (8%) Frame = +1
scaffold11|size1176134	TCONS_00006793	TCONS_00006791/TCONS_00006792/TCONS_00006794/TCONS_00006795	124031	124348	+	1^,2^	alternative donor site	PREDICTED: uncharacterized protein LOC108563002 isoform X1	>XP_017777021.1 PREDICTED: uncharacterized protein LOC108563002 isoform X1 [Nicrophorus vespilloides] Score = 939 bits (2426), Expect = 0.0 Score = 939 bits (2426), Expect = 0.0 Identities = 478/693 (68%), Positives = 546/693 (78%), Gaps = 60/693 (8%) Frame = +1
scaffold11|size1176134	TCONS_00006792	TCONS_00006793/TCONS_00006795	122919	123768	+	1^,2^	alternative donor site	PREDICTED: uncharacterized protein LOC108563002 isoform X1	>XP_017777021.1 PREDICTED: uncharacterized protein LOC108563002 isoform X1 [Nicrophorus vespilloides] Score = 853 bits (2203), Expect = 0.0 Score = 853 bits (2203), Expect = 0.0 Identities = 413/497 (83%), Positives = 447/497 (89%) Frame = +1
scaffold11|size1176134	TCONS_00006792	TCONS_00006794	122919	123768	+	1^,2^3-4^	complex events	PREDICTED: uncharacterized protein LOC108563002 isoform X1	>XP_017777021.1 PREDICTED: uncharacterized protein LOC108563002 isoform X1 [Nicrophorus vespilloides] Score = 853 bits (2203), Expect = 0.0 Score = 853 bits (2203), Expect = 0.0 Identities = 413/497 (83%), Positives = 447/497 (89%) Frame = +1
scaffold11|size1176134	TCONS_00006791	TCONS_00006794	122919	123714	+	1^2-,3^4-	complex events	PREDICTED: uncharacterized protein LOC108563002 isoform X1	>XP_017777021.1 PREDICTED: uncharacterized protein LOC108563002 isoform X1 [Nicrophorus vespilloides] Score = 999 bits (2584), Expect = 0.0 Score = 999 bits (2584), Expect = 0.0 Identities = 483/588 (82%), Positives = 527/588 (89%) Frame = +3
scaffold11|size1176134	TCONS_00006791	TCONS_00006792	122919	123768	+	1^3-4^,2^	complex events	PREDICTED: uncharacterized protein LOC108563002 isoform X1	>XP_017777021.1 PREDICTED: uncharacterized protein LOC108563002 isoform X1 [Nicrophorus vespilloides] Score = 999 bits (2584), Expect = 0.0 Score = 999 bits (2584), Expect = 0.0 Identities = 483/588 (82%), Positives = 527/588 (89%) Frame = +3
scaffold11|size1176134	TCONS_00006798	TCONS_00006796	126651	127974	+	0,1^2-	intron retention	PREDICTED: peroxidasin	>XP_017777040.1 PREDICTED: peroxidasin [Nicrophorus vespilloides] Score = 1356 bits (3510), Expect = 0.0 Score = 1356 bits (3510), Expect = 0.0 Identities = 651/660 (98%), Positives = 659/660 (99%) Frame = -1
scaffold11|size1176134	TCONS_00006797	TCONS_00006796	126651	130026	+	0,1^2-3^4-	complex events	PREDICTED: peroxidasin	>XP_017777040.1 PREDICTED: peroxidasin [Nicrophorus vespilloides] Score = 1915 bits (4962), Expect = 0.0 Score = 1915 bits (4962), Expect = 0.0 Identities = 930/971 (95%), Positives = 944/971 (97%) Frame = -1
scaffold11|size1176134	TCONS_00006797	TCONS_00006798	126651	130026	+	0,1^2-	intron retention	PREDICTED: peroxidasin	>XP_017777040.1 PREDICTED: peroxidasin [Nicrophorus vespilloides] Score = 1915 bits (4962), Expect = 0.0 Score = 1915 bits (4962), Expect = 0.0 Identities = 930/971 (95%), Positives = 944/971 (97%) Frame = -1
scaffold11|size1176134	TCONS_00006803/TCONS_00006806	TCONS_00006804/TCONS_00006805	186321	205017	+	1^,2^	alternative donor site	PREDICTED: autophagy-related protein 13 homolog isoform X3	>XP_017777038.1 PREDICTED: autophagy-related protein 13 homolog isoform X3 [Nicrophorus vespilloides] Score = 688 bits (1775), Expect = 0.0 Score = 688 bits (1775), Expect = 0.0 Identities = 344/413 (83%), Positives = 368/413 (89%), Gaps = 3/413 (0%) Frame = +1
scaffold11|size1176134	TCONS_00006805/TCONS_00006806	TCONS_00006803/TCONS_00006804	205017	207153	+	1^,2^	alternative donor site	PREDICTED: autophagy-related protein 13 homolog isoform X2	>XP_017777037.1 PREDICTED: autophagy-related protein 13 homolog isoform X2 [Nicrophorus vespilloides] Score = 692 bits (1785), Expect = 0.0 Score = 692 bits (1785), Expect = 0.0 Identities = 345/414 (83%), Positives = 369/414 (89%), Gaps = 3/414 (0%) Frame = +1
scaffold11|size1176134	TCONS_00006808/TCONS_00006809/TCONS_00006811/TCONS_00006812/TCONS_00006813/TCONS_00006814/TCONS_00006817	TCONS_00006807/TCONS_00006810/TCONS_00006815/TCONS_00006818/TCONS_00006819	513005	515979	+	0,1-2^	exon skipping	PREDICTED: LOW QUALITY PROTEIN: teneurin-a-like	>XP_017774310.1 PREDICTED: LOW QUALITY PROTEIN: teneurin-a-like [Nicrophorus vespilloides] Score = 5167 bits (13402), Expect = 0.0 Score = 5167 bits (13402), Expect = 0.0 Identities = 2517/2656 (94%), Positives = 2532/2656 (95%), Gaps = 30/2656 (1%) Frame = +2
scaffold11|size1176134	TCONS_00006807/TCONS_00006808/TCONS_00006810/TCONS_00006812/TCONS_00006814/TCONS_00006815	TCONS_00006809/TCONS_00006811/TCONS_00006813	331289	377625	+	0,1-2^	exon skipping	PREDICTED: LOW QUALITY PROTEIN: teneurin-a-like	>XP_017774310.1 PREDICTED: LOW QUALITY PROTEIN: teneurin-a-like [Nicrophorus vespilloides] Score = 5241 bits (13595), Expect = 0.0 Score = 5241 bits (13595), Expect = 0.0 Identities = 2553/2696 (94%), Positives = 2568/2696 (95%), Gaps = 30/2696 (1%) Frame = +1
scaffold11|size1176134	TCONS_00006808	TCONS_00006807/TCONS_00006809/TCONS_00006810/TCONS_00006811/TCONS_00006812/TCONS_00006813/TCONS_00006814/TCONS_00006815	377822	397803	+	0,1-2^3-4^	complex events	PREDICTED: LOW QUALITY PROTEIN: teneurin-a-like	>XP_017774310.1 PREDICTED: LOW QUALITY PROTEIN: teneurin-a-like [Nicrophorus vespilloides] Score = 5241 bits (13595), Expect = 0.0 Score = 5241 bits (13595), Expect = 0.0 Identities = 2553/2696 (94%), Positives = 2568/2696 (95%), Gaps = 30/2696 (1%) Frame = +1
scaffold11|size1176134	TCONS_00006807/TCONS_00006808/TCONS_00006813/TCONS_00006814/TCONS_00006815/TCONS_00006819	TCONS_00006809/TCONS_00006810/TCONS_00006811/TCONS_00006812/TCONS_00006817/TCONS_00006818	526177	528377	+	0,1^2-;0,1^2-	complex events	PREDICTED: LOW QUALITY PROTEIN: teneurin-a-like	>XP_017774310.1 PREDICTED: LOW QUALITY PROTEIN: teneurin-a-like [Nicrophorus vespilloides] Score = 5241 bits (13595), Expect = 0.0 Score = 5241 bits (13595), Expect = 0.0 Identities = 2553/2696 (94%), Positives = 2568/2696 (95%), Gaps = 30/2696 (1%) Frame = +1
scaffold11|size1176134	TCONS_00006823	TCONS_00006822	554883	555514	+	1^,2^	alternative donor site	PREDICTED: serine--tRNA synthetase-like protein Slimp	>XP_017768621.1 PREDICTED: serine--tRNA synthetase-like protein Slimp [Nicrophorus vespilloides] Score = 842 bits (2174), Expect = 0.0 Score = 842 bits (2174), Expect = 0.0 Identities = 420/448 (93%), Positives = 430/448 (95%) Frame = +2
scaffold11|size1176134	TCONS_00006835	TCONS_00006836	907976	909710	+	0,1-2^	exon skipping	PREDICTED: leucine--tRNA ligase, cytoplasmic isoform X1	>XP_017772759.1 PREDICTED: leucine--tRNA ligase, cytoplasmic isoform X1 [Nicrophorus vespilloides] Score = 2243 bits (5812), Expect = 0.0 Score = 2243 bits (5812), Expect = 0.0 Identities = 1088/1173 (92%), Positives = 1126/1173 (95%) Frame = +3
scaffold11|size1176134	TCONS_00006839/TCONS_00006840/TCONS_00006845/TCONS_00006846	TCONS_00006837/TCONS_00006838/TCONS_00006847	915943	919232	+	0,1-2^	exon skipping	PREDICTED: uncharacterized protein LOC108559895 isoform X1	>XP_017772756.1 PREDICTED: uncharacterized protein LOC108559895 isoform X1 [Nicrophorus vespilloides] Score = 602 bits (1551), Expect = e-170 Score = 602 bits (1551), Expect = e-170 Identities = 309/341 (90%), Positives = 311/341 (91%) Frame = +1
scaffold11|size1176134	TCONS_00006838/TCONS_00006839/TCONS_00006840/TCONS_00006841/TCONS_00006844/TCONS_00006847/TCONS_00006851/TCONS_00006853/TCONS_00006855	TCONS_00006837/TCONS_00006842/TCONS_00006843/TCONS_00006845/TCONS_00006846/TCONS_00006848/TCONS_00006849/TCONS_00006850/TCONS_00006854	930808	931146	+	0,1-2^	exon skipping	PREDICTED: uncharacterized protein LOC108559895 isoform X1	>XP_017772756.1 PREDICTED: uncharacterized protein LOC108559895 isoform X1 [Nicrophorus vespilloides] Score = 602 bits (1551), Expect = e-170 Score = 602 bits (1551), Expect = e-170 Identities = 309/341 (90%), Positives = 311/341 (91%) Frame = +1
scaffold11|size1176134	TCONS_00006838/TCONS_00006839/TCONS_00006840/TCONS_00006841/TCONS_00006844/TCONS_00006847/TCONS_00006851/TCONS_00006853/TCONS_00006855	TCONS_00006852	930808	931404	+	1-,2-	alternative acceptor site	PREDICTED: uncharacterized protein LOC108559895 isoform X1	>XP_017772756.1 PREDICTED: uncharacterized protein LOC108559895 isoform X1 [Nicrophorus vespilloides] Score = 602 bits (1551), Expect = e-170 Score = 602 bits (1551), Expect = e-170 Identities = 309/341 (90%), Positives = 311/341 (91%) Frame = +1
scaffold11|size1176134	TCONS_00006837/TCONS_00006842/TCONS_00006843/TCONS_00006845/TCONS_00006846/TCONS_00006848/TCONS_00006849/TCONS_00006850/TCONS_00006854	TCONS_00006852	930808	931404	+	1-2^3-,4-	complex events	PREDICTED: uncharacterized protein LOC108559895 isoform X1	>XP_017772756.1 PREDICTED: uncharacterized protein LOC108559895 isoform X1 [Nicrophorus vespilloides] Score = 970 bits (2507), Expect = 0.0 Score = 970 bits (2507), Expect = 0.0 Identities = 515/643 (80%), Positives = 520/643 (80%), Gaps = 7/643 (1%) Frame = +2
scaffold11|size1176134	TCONS_00006841	TCONS_00006840	915194	919232	+	1^,2^	alternative donor site	PREDICTED: uncharacterized protein LOC108559895 isoform X1	>XP_017772756.1 PREDICTED: uncharacterized protein LOC108559895 isoform X1 [Nicrophorus vespilloides] Score = 717 bits (1852), Expect = 0.0 Score = 717 bits (1852), Expect = 0.0 Identities = 368/457 (80%), Positives = 372/457 (81%) Frame = +2
scaffold11|size1176134	TCONS_00006840/TCONS_00006841/TCONS_00006843/TCONS_00006845/TCONS_00006847/TCONS_00006850	TCONS_00006837/TCONS_00006838/TCONS_00006839/TCONS_00006842/TCONS_00006844/TCONS_00006846/TCONS_00006848/TCONS_00006849/TCONS_00006851/TCONS_00006852/TCONS_00006853/TCONS_00006854/TCONS_00006855	925777	929436	+	1-,2-	alternative acceptor site	PREDICTED: uncharacterized protein LOC108559895 isoform X1	>XP_017772756.1 PREDICTED: uncharacterized protein LOC108559895 isoform X1 [Nicrophorus vespilloides] Score = 717 bits (1852), Expect = 0.0 Score = 717 bits (1852), Expect = 0.0 Identities = 368/457 (80%), Positives = 372/457 (81%) Frame = +2
scaffold11|size1176134	TCONS_00006844	TCONS_00006845/TCONS_00006846	915198	919232	+	1^,2^	alternative donor site	PREDICTED: uncharacterized protein LOC108559895 isoform X1	>XP_017772756.1 PREDICTED: uncharacterized protein LOC108559895 isoform X1 [Nicrophorus vespilloides] Score = 602 bits (1551), Expect = e-170 Score = 602 bits (1551), Expect = e-170 Identities = 309/341 (90%), Positives = 311/341 (91%) Frame = +1
scaffold11|size1176134	TCONS_00006860	TCONS_00006861	945167	945389	+	1^,2^	alternative donor site	PREDICTED: lipase 3-like	>XP_017770543.1 PREDICTED: lipase 3-like [Nicrophorus vespilloides] Score = 801 bits (2069), Expect = 0.0 Score = 801 bits (2069), Expect = 0.0 Identities = 381/406 (93%), Positives = 389/406 (95%) Frame = +1
scaffold11|size1176134	TCONS_00006868	TCONS_00006866	959247	960367	+	1-,2-	alternative acceptor site	PREDICTED: lipase 3-like	>XP_017770541.1 PREDICTED: lipase 3-like [Nicrophorus vespilloides] Score = 719 bits (1855), Expect = 0.0 Score = 719 bits (1855), Expect = 0.0 Identities = 342/399 (85%), Positives = 374/399 (93%), Gaps = 2/399 (0%) Frame = +3
scaffold11|size1176134	TCONS_00006867	TCONS_00006866	959247	960523	+	0,1-2^	exon skipping	PREDICTED: lipase 3-like	>XP_017770541.1 PREDICTED: lipase 3-like [Nicrophorus vespilloides] Score = 660 bits (1702), Expect = 0.0 Score = 660 bits (1702), Expect = 0.0 Identities = 312/362 (86%), Positives = 340/362 (93%), Gaps = 2/362 (0%) Frame = +2
scaffold11|size1176134	TCONS_00006870	TCONS_00006871	966428	966796	+	1-,2-	alternative acceptor site	PREDICTED: uncharacterized protein LOC108558213, partial	>XP_017770538.1 PREDICTED: uncharacterized protein LOC108558213, partial [Nicrophorus vespilloides] Score = 650 bits (1676), Expect = 0.0 Score = 650 bits (1676), Expect = 0.0 Identities = 310/364 (85%), Positives = 336/364 (92%) Frame = +1
scaffold11|size1176134	TCONS_00006872	TCONS_00006873	989106	990019	+	0,1^2-;1^,2^	complex events	PREDICTED: nidogen-2	>XP_017775713.1 PREDICTED: nidogen-2 [Nicrophorus vespilloides] Score = 180 bits (457), Expect = 2e-44 Score = 180 bits (457), Expect = 2e-44 Identities = 81/83 (97%), Positives = 83/83 (100%) Frame = -2
scaffold11|size1176134	TCONS_00006876/TCONS_00006877/TCONS_00006878/TCONS_00006880/TCONS_00006882	TCONS_00006879	49547	67510	-	1-,2-	alternative acceptor site	PREDICTED: neurocalcin homolog	>XP_017777029.1 PREDICTED: neurocalcin homolog [Nicrophorus vespilloides] Score = 389 bits (1000), Expect = e-106 Score = 389 bits (1000), Expect = e-106 Identities = 190/190 (100%), Positives = 190/190 (100%) Frame = -1
scaffold11|size1176134	TCONS_00006879	TCONS_00006880	67642	103486	-	1^,2^3-4^5-6^	complex events	PREDICTED: neurocalcin homolog	>XP_017777029.1 PREDICTED: neurocalcin homolog [Nicrophorus vespilloides] Score = 389 bits (1000), Expect = e-106 Score = 389 bits (1000), Expect = e-106 Identities = 190/190 (100%), Positives = 190/190 (100%) Frame = -3
scaffold11|size1176134	TCONS_00006879	TCONS_00006882	67642	103486	-	1^,2^3-4^	complex events	PREDICTED: neurocalcin homolog	>XP_017777029.1 PREDICTED: neurocalcin homolog [Nicrophorus vespilloides] Score = 389 bits (1000), Expect = e-106 Score = 389 bits (1000), Expect = e-106 Identities = 190/190 (100%), Positives = 190/190 (100%) Frame = -3
scaffold11|size1176134	TCONS_00006879	TCONS_00006883	23416	103034	-	1-2^3-4^5-6^7-,8-	complex events	PREDICTED: neurocalcin homolog	>XP_017777029.1 PREDICTED: neurocalcin homolog [Nicrophorus vespilloides] Score = 389 bits (1000), Expect = e-106 Score = 389 bits (1000), Expect = e-106 Identities = 190/190 (100%), Positives = 190/190 (100%) Frame = -3
scaffold11|size1176134	TCONS_00006878	TCONS_00006879	67642	103486	-	1^,2^	alternative donor site	PREDICTED: neurocalcin homolog	>XP_017777029.1 PREDICTED: neurocalcin homolog [Nicrophorus vespilloides] Score = 389 bits (1000), Expect = e-106 Score = 389 bits (1000), Expect = e-106 Identities = 190/190 (100%), Positives = 190/190 (100%) Frame = -2
scaffold11|size1176134	TCONS_00006878	TCONS_00006881	23416	103111	-	1-2^3-4^5-6^7-,8-	complex events	PREDICTED: neurocalcin homolog	>XP_017777029.1 PREDICTED: neurocalcin homolog [Nicrophorus vespilloides] Score = 389 bits (1000), Expect = e-106 Score = 389 bits (1000), Expect = e-106 Identities = 190/190 (100%), Positives = 190/190 (100%) Frame = -2
scaffold11|size1176134	TCONS_00006878	TCONS_00006883	23416	103486	-	1^3-4^5-6^7-8^9-,2^10-	complex events	PREDICTED: neurocalcin homolog	>XP_017777029.1 PREDICTED: neurocalcin homolog [Nicrophorus vespilloides] Score = 389 bits (1000), Expect = e-106 Score = 389 bits (1000), Expect = e-106 Identities = 190/190 (100%), Positives = 190/190 (100%) Frame = -2
scaffold11|size1176134	TCONS_00006881	TCONS_00006883	23561	103486	-	1^,2^	alternative donor site	PREDICTED: neurocalcin homolog	>XP_017777029.1 PREDICTED: neurocalcin homolog [Nicrophorus vespilloides] Score = 389 bits (1000), Expect = e-107 Score = 389 bits (1000), Expect = e-107 Identities = 190/190 (100%), Positives = 190/190 (100%) Frame = -3
scaffold11|size1176134	TCONS_00006881	TCONS_00006879	23416	103486	-	1^10-,2^3-4^5-6^7-8^9-	complex events	PREDICTED: neurocalcin homolog	>XP_017777029.1 PREDICTED: neurocalcin homolog [Nicrophorus vespilloides] Score = 389 bits (1000), Expect = e-107 Score = 389 bits (1000), Expect = e-107 Identities = 190/190 (100%), Positives = 190/190 (100%) Frame = -3
scaffold11|size1176134	TCONS_00006882	TCONS_00006877/TCONS_00006880	67642	81549	-	0,1-2^	exon skipping	PREDICTED: neurocalcin homolog	>XP_017777029.1 PREDICTED: neurocalcin homolog [Nicrophorus vespilloides] Score = 389 bits (1000), Expect = e-106 Score = 389 bits (1000), Expect = e-106 Identities = 190/190 (100%), Positives = 190/190 (100%) Frame = -3
scaffold11|size1176134	TCONS_00006883	TCONS_00006880	23416	103486	-	1^14-,2^3-4^5-6^7-8^9-10^11-12^13-	complex events	PREDICTED: neurocalcin homolog	>XP_017777029.1 PREDICTED: neurocalcin homolog [Nicrophorus vespilloides] Score = 389 bits (1000), Expect = e-107 Score = 389 bits (1000), Expect = e-107 Identities = 190/190 (100%), Positives = 190/190 (100%) Frame = -2
scaffold11|size1176134	TCONS_00006883	TCONS_00006882	23416	103486	-	1^12-,2^3-4^5-6^7-8^9-10^11-	complex events	PREDICTED: neurocalcin homolog	>XP_017777029.1 PREDICTED: neurocalcin homolog [Nicrophorus vespilloides] Score = 389 bits (1000), Expect = e-107 Score = 389 bits (1000), Expect = e-107 Identities = 190/190 (100%), Positives = 190/190 (100%) Frame = -2
scaffold11|size1176134	TCONS_00006886	TCONS_00006887	110462	112690	-	0,1-2^	exon skipping	PREDICTED: cleavage and polyadenylation specificity factor subunit 5	>XP_017777020.1 PREDICTED: cleavage and polyadenylation specificity factor subunit 5 [Nicrophorus vespilloides] Score = 262 bits (669), Expect = 7e-69 Score = 262 bits (669), Expect = 7e-69 Identities = 133/149 (89%), Positives = 135/149 (90%) Frame = -1
scaffold11|size1176134	TCONS_00006905	TCONS_00006903/TCONS_00006904/TCONS_00006906	527780	528328	-	0,1^2-	intron retention	PREDICTED: LOW QUALITY PROTEIN: teneurin-a-like	>XP_017774310.1 PREDICTED: LOW QUALITY PROTEIN: teneurin-a-like [Nicrophorus vespilloides] Score = 670 bits (1728), Expect(2) = 0.0 Score = 670 bits (1728), Expect(2) = 0.0 Identities = 324/328 (98%), Positives = 328/328 (100%) Frame = +1
scaffold11|size1176134	TCONS_00006905	TCONS_00006906/TCONS_00006910	527184	527436	-	1^,2^	alternative donor site	PREDICTED: LOW QUALITY PROTEIN: teneurin-a-like	>XP_017774310.1 PREDICTED: LOW QUALITY PROTEIN: teneurin-a-like [Nicrophorus vespilloides] Score = 670 bits (1728), Expect(2) = 0.0 Score = 670 bits (1728), Expect(2) = 0.0 Identities = 324/328 (98%), Positives = 328/328 (100%) Frame = +1
scaffold11|size1176134	TCONS_00006905	TCONS_00006904	527184	527753	-	1^3-4^,2^5-6^	complex events	PREDICTED: LOW QUALITY PROTEIN: teneurin-a-like	>XP_017774310.1 PREDICTED: LOW QUALITY PROTEIN: teneurin-a-like [Nicrophorus vespilloides] Score = 670 bits (1728), Expect(2) = 0.0 Score = 670 bits (1728), Expect(2) = 0.0 Identities = 324/328 (98%), Positives = 328/328 (100%) Frame = +1
scaffold11|size1176134	TCONS_00006905	TCONS_00006904/TCONS_00006906	525909	527184	-	0,1^2-	intron retention	PREDICTED: LOW QUALITY PROTEIN: teneurin-a-like	>XP_017774310.1 PREDICTED: LOW QUALITY PROTEIN: teneurin-a-like [Nicrophorus vespilloides] Score = 670 bits (1728), Expect(2) = 0.0 Score = 670 bits (1728), Expect(2) = 0.0 Identities = 324/328 (98%), Positives = 328/328 (100%) Frame = +1
scaffold11|size1176134	TCONS_00006906	TCONS_00006904	527306	527753	-	1^3-,2^4-	complex events	PREDICTED: LOW QUALITY PROTEIN: teneurin-a-like	>XP_017774310.1 PREDICTED: LOW QUALITY PROTEIN: teneurin-a-like [Nicrophorus vespilloides] Score = 620 bits (1598), Expect(2) = 0.0 Score = 620 bits (1598), Expect(2) = 0.0 Identities = 304/308 (98%), Positives = 308/308 (100%) Frame = +1
scaffold11|size1176134	TCONS_00006906	TCONS_00006907	527182	528328	-	1^2-3^4-5^7-9^10-,6^8-	complex events	PREDICTED: LOW QUALITY PROTEIN: teneurin-a-like	>XP_017774310.1 PREDICTED: LOW QUALITY PROTEIN: teneurin-a-like [Nicrophorus vespilloides] Score = 620 bits (1598), Expect(2) = 0.0 Score = 620 bits (1598), Expect(2) = 0.0 Identities = 304/308 (98%), Positives = 308/308 (100%) Frame = +1
scaffold11|size1176134	TCONS_00006903	TCONS_00006906	527182	527436	-	1^3-,2^4-	complex events	PREDICTED: LOW QUALITY PROTEIN: teneurin-a-like	>XP_017774310.1 PREDICTED: LOW QUALITY PROTEIN: teneurin-a-like [Nicrophorus vespilloides] Score = 630 bits (1625), Expect(2) = 0.0 Score = 630 bits (1625), Expect(2) = 0.0 Identities = 310/319 (97%), Positives = 315/319 (98%) Frame = +1
scaffold11|size1176134	TCONS_00006903	TCONS_00006904	527182	527753	-	1^3-4^7-,2^5-6^8-	complex events	PREDICTED: LOW QUALITY PROTEIN: teneurin-a-like	>XP_017774310.1 PREDICTED: LOW QUALITY PROTEIN: teneurin-a-like [Nicrophorus vespilloides] Score = 630 bits (1625), Expect(2) = 0.0 Score = 630 bits (1625), Expect(2) = 0.0 Identities = 310/319 (97%), Positives = 315/319 (98%) Frame = +1
scaffold11|size1176134	TCONS_00006903	TCONS_00006907	527182	528328	-	1^2-3^4-5^7-8^10-,6^9-	complex events	PREDICTED: LOW QUALITY PROTEIN: teneurin-a-like	>XP_017774310.1 PREDICTED: LOW QUALITY PROTEIN: teneurin-a-like [Nicrophorus vespilloides] Score = 630 bits (1625), Expect(2) = 0.0 Score = 630 bits (1625), Expect(2) = 0.0 Identities = 310/319 (97%), Positives = 315/319 (98%) Frame = +1
scaffold11|size1176134	TCONS_00006903	TCONS_00006905	525909	527325	-	1-3^4-,2-	complex events	PREDICTED: LOW QUALITY PROTEIN: teneurin-a-like	>XP_017774310.1 PREDICTED: LOW QUALITY PROTEIN: teneurin-a-like [Nicrophorus vespilloides] Score = 630 bits (1625), Expect(2) = 0.0 Score = 630 bits (1625), Expect(2) = 0.0 Identities = 310/319 (97%), Positives = 315/319 (98%) Frame = +1
scaffold11|size1176134	TCONS_00006907	TCONS_00006904	527450	528328	-	0,1^2-3^4-	complex events	PREDICTED: LOW QUALITY PROTEIN: teneurin-a-like	>XP_017774310.1 PREDICTED: LOW QUALITY PROTEIN: teneurin-a-like [Nicrophorus vespilloides] Score = 623 bits (1607), Expect = e-177 Score = 623 bits (1607), Expect = e-177 Identities = 307/316 (97%), Positives = 312/316 (98%) Frame = +2
scaffold11|size1176134	TCONS_00006909	TCONS_00006903/TCONS_00006905	527325	527753	-	0,1^2-	intron retention	PREDICTED: LOW QUALITY PROTEIN: teneurin-a-like	>XP_017774310.1 PREDICTED: LOW QUALITY PROTEIN: teneurin-a-like [Nicrophorus vespilloides] Score = 160 bits (405), Expect = 1e-38 Score = 160 bits (405), Expect = 1e-38 Identities = 72/72 (100%), Positives = 72/72 (100%) Frame = +3
scaffold11|size1176134	TCONS_00006912/TCONS_00006913/TCONS_00006915/TCONS_00006916/TCONS_00006917	TCONS_00006914/TCONS_00006918	538188	538856	-	1^,2^	alternative donor site	PREDICTED: uncharacterized protein LOC108556814 isoform X4	>XP_017768602.1 PREDICTED: uncharacterized protein LOC108556814 isoform X4 [Nicrophorus vespilloides] Score = 2149 bits (5567), Expect = 0.0 Score = 2149 bits (5567), Expect = 0.0 Identities = 1152/1476 (78%), Positives = 1159/1476 (78%), Gaps = 44/1476 (2%) Frame = -1
scaffold11|size1176134	TCONS_00006912/TCONS_00006913/TCONS_00006915	TCONS_00006914/TCONS_00006916/TCONS_00006917/TCONS_00006918	537686	538188	-	1^,2^	alternative donor site	PREDICTED: uncharacterized protein LOC108556814 isoform X4	>XP_017768602.1 PREDICTED: uncharacterized protein LOC108556814 isoform X4 [Nicrophorus vespilloides] Score = 2149 bits (5567), Expect = 0.0 Score = 2149 bits (5567), Expect = 0.0 Identities = 1152/1476 (78%), Positives = 1159/1476 (78%), Gaps = 44/1476 (2%) Frame = -1
scaffold11|size1176134	TCONS_00006912/TCONS_00006915/TCONS_00006916/TCONS_00006918	TCONS_00006913/TCONS_00006914/TCONS_00006917	534715	535517	-	0,1-2^	exon skipping	PREDICTED: uncharacterized protein LOC108556814 isoform X4	>XP_017768602.1 PREDICTED: uncharacterized protein LOC108556814 isoform X4 [Nicrophorus vespilloides] Score = 2149 bits (5567), Expect = 0.0 Score = 2149 bits (5567), Expect = 0.0 Identities = 1152/1476 (78%), Positives = 1159/1476 (78%), Gaps = 44/1476 (2%) Frame = -1
scaffold11|size1176134	TCONS_00006921/TCONS_00006923/TCONS_00006924/TCONS_00006925/TCONS_00006926/TCONS_00006927/TCONS_00006928/TCONS_00006929/TCONS_00006930/TCONS_00006931	TCONS_00006922	585837	586114	-	0,1-2^	exon skipping	PREDICTED: protein kinase C and casein kinase substrate in neurons protein 1 isoform X2	>XP_017768647.1 PREDICTED: protein kinase C and casein kinase substrate in neurons protein 1 isoform X2 [Nicrophorus vespilloides] Score = 892 bits (2305), Expect = 0.0 Score = 892 bits (2305), Expect = 0.0 Identities = 434/453 (95%), Positives = 437/453 (96%) Frame = -3
scaffold11|size1176134	TCONS_00006923/TCONS_00006925/TCONS_00006926/TCONS_00006928/TCONS_00006930/TCONS_00006931	TCONS_00006921/TCONS_00006922/TCONS_00006924/TCONS_00006927/TCONS_00006929	585111	585432	-	0,1-2^	exon skipping	PREDICTED: protein kinase C and casein kinase substrate in neurons protein 1 isoform X4	>XP_017768666.1 PREDICTED: protein kinase C and casein kinase substrate in neurons protein 1 isoform X4 [Nicrophorus vespilloides] Score = 847 bits (2189), Expect = 0.0 Score = 847 bits (2189), Expect = 0.0 Identities = 412/440 (93%), Positives = 418/440 (95%), Gaps = 4/440 (0%) Frame = -3
scaffold11|size1176134	TCONS_00006934	TCONS_00006933	620232	620609	-	1^,2^	alternative donor site	PREDICTED: DDB1- and CUL4-associated factor 8 isoform X2	>XP_017768701.1 PREDICTED: DDB1- and CUL4-associated factor 8 isoform X2 [Nicrophorus vespilloides] Score = 1013 bits (2620), Expect = 0.0 Score = 1013 bits (2620), Expect = 0.0 Identities = 502/600 (83%), Positives = 530/600 (88%), Gaps = 15/600 (2%) Frame = -1
scaffold11|size1176134	TCONS_00006934	TCONS_00006936	620232	620676	-	1-3^,2-4^	complex events	PREDICTED: DDB1- and CUL4-associated factor 8 isoform X2	>XP_017768701.1 PREDICTED: DDB1- and CUL4-associated factor 8 isoform X2 [Nicrophorus vespilloides] Score = 1013 bits (2620), Expect = 0.0 Score = 1013 bits (2620), Expect = 0.0 Identities = 502/600 (83%), Positives = 530/600 (88%), Gaps = 15/600 (2%) Frame = -1
scaffold11|size1176134	TCONS_00006933	TCONS_00006936	620290	620676	-	1-,2-	alternative acceptor site	PREDICTED: DDB1- and CUL4-associated factor 8 isoform X2	>XP_017768701.1 PREDICTED: DDB1- and CUL4-associated factor 8 isoform X2 [Nicrophorus vespilloides] Score = 1008 bits (2606), Expect = 0.0 Score = 1008 bits (2606), Expect = 0.0 Identities = 498/600 (83%), Positives = 526/600 (87%), Gaps = 7/600 (1%) Frame = -1
scaffold11|size1176134	TCONS_00006933/TCONS_00006935/TCONS_00006936/TCONS_00006937/TCONS_00006938	TCONS_00006934	619682	619965	-	1-,2-	alternative acceptor site	PREDICTED: DDB1- and CUL4-associated factor 8 isoform X2	>XP_017768701.1 PREDICTED: DDB1- and CUL4-associated factor 8 isoform X2 [Nicrophorus vespilloides] Score = 1008 bits (2606), Expect = 0.0 Score = 1008 bits (2606), Expect = 0.0 Identities = 498/600 (83%), Positives = 526/600 (87%), Gaps = 7/600 (1%) Frame = -1
scaffold11|size1176134	TCONS_00006935	TCONS_00006933	619965	620609	-	0,1^2-	intron retention	PREDICTED: DDB1- and CUL4-associated factor 8 isoform X2	>XP_017768701.1 PREDICTED: DDB1- and CUL4-associated factor 8 isoform X2 [Nicrophorus vespilloides] Score = 1008 bits (2606), Expect = 0.0 Score = 1008 bits (2606), Expect = 0.0 Identities = 498/600 (83%), Positives = 526/600 (87%), Gaps = 7/600 (1%) Frame = -1
scaffold11|size1176134	TCONS_00006935	TCONS_00006936	619965	620676	-	1-,2-3^4-	complex events	PREDICTED: DDB1- and CUL4-associated factor 8 isoform X2	>XP_017768701.1 PREDICTED: DDB1- and CUL4-associated factor 8 isoform X2 [Nicrophorus vespilloides] Score = 1008 bits (2606), Expect = 0.0 Score = 1008 bits (2606), Expect = 0.0 Identities = 498/600 (83%), Positives = 526/600 (87%), Gaps = 7/600 (1%) Frame = -1
scaffold11|size1176134	TCONS_00006935	TCONS_00006937/TCONS_00006938	619965	620676	-	1-,2-	alternative acceptor site	PREDICTED: DDB1- and CUL4-associated factor 8 isoform X2	>XP_017768701.1 PREDICTED: DDB1- and CUL4-associated factor 8 isoform X2 [Nicrophorus vespilloides] Score = 1008 bits (2606), Expect = 0.0 Score = 1008 bits (2606), Expect = 0.0 Identities = 498/600 (83%), Positives = 526/600 (87%), Gaps = 7/600 (1%) Frame = -1
scaffold11|size1176134	TCONS_00006937/TCONS_00006938	TCONS_00006936	620232	620676	-	0,1-2^	exon skipping	PREDICTED: DDB1- and CUL4-associated factor 8 isoform X2	>XP_017768701.1 PREDICTED: DDB1- and CUL4-associated factor 8 isoform X2 [Nicrophorus vespilloides] Score = 1008 bits (2606), Expect = 0.0 Score = 1008 bits (2606), Expect = 0.0 Identities = 498/600 (83%), Positives = 526/600 (87%), Gaps = 7/600 (1%) Frame = -2
scaffold11|size1176134	TCONS_00006939/TCONS_00006940/TCONS_00006941/TCONS_00006942/TCONS_00006947/TCONS_00006949	TCONS_00006943/TCONS_00006944/TCONS_00006945/TCONS_00006946/TCONS_00006948	626165	626754	-	1-,2-	alternative acceptor site	PREDICTED: protein nubbin-like	>XP_017768568.1 PREDICTED: protein nubbin-like [Nicrophorus vespilloides] Score = 452 bits (1164), Expect = e-126 Score = 452 bits (1164), Expect = e-126 Identities = 233/256 (91%), Positives = 233/256 (91%) Frame = -2
scaffold11|size1176134	TCONS_00006939/TCONS_00006943/TCONS_00006944/TCONS_00006946/TCONS_00006947/TCONS_00006948/TCONS_00006949	TCONS_00006940/TCONS_00006941/TCONS_00006942/TCONS_00006945	625723	626165	-	0,1-2^	exon skipping	PREDICTED: protein nubbin-like	>XP_017768568.1 PREDICTED: protein nubbin-like [Nicrophorus vespilloides] Score = 452 bits (1164), Expect = e-126 Score = 452 bits (1164), Expect = e-126 Identities = 233/256 (91%), Positives = 233/256 (91%) Frame = -2
scaffold11|size1176134	TCONS_00006942/TCONS_00006944	TCONS_00006941/TCONS_00006945/TCONS_00006946/TCONS_00006947	636297	648750	-	0,1-2^	exon skipping	PREDICTED: uncharacterized protein LOC108559911	>XP_017772785.1 PREDICTED: uncharacterized protein LOC108559911 [Nicrophorus vespilloides] Score = 442 bits (1138), Expect(2) = e-151 Score = 442 bits (1138), Expect(2) = e-151 Identities = 233/281 (82%), Positives = 240/281 (85%), Gaps = 15/281 (5%) Frame = -3
scaffold11|size1176134	TCONS_00006943	TCONS_00006941/TCONS_00006945/TCONS_00006946/TCONS_00006947	628931	646106	-	0,1-2^	exon skipping	PREDICTED: uncharacterized protein LOC108559911	>XP_017772785.1 PREDICTED: uncharacterized protein LOC108559911 [Nicrophorus vespilloides] Score = 392 bits (1007), Expect(2) = e-136 Score = 392 bits (1007), Expect(2) = e-136 Identities = 210/281 (74%), Positives = 217/281 (77%), Gaps = 38/281 (13%) Frame = -3
scaffold11|size1176134	TCONS_00006943	TCONS_00006942/TCONS_00006944	628931	648750	-	1-2^,3-4^	mutually exclusive exons	PREDICTED: uncharacterized protein LOC108559911	>XP_017772785.1 PREDICTED: uncharacterized protein LOC108559911 [Nicrophorus vespilloides] Score = 392 bits (1007), Expect(2) = e-136 Score = 392 bits (1007), Expect(2) = e-136 Identities = 210/281 (74%), Positives = 217/281 (77%), Gaps = 38/281 (13%) Frame = -3
scaffold11|size1176134	TCONS_00006951	TCONS_00006952	806969	807122	-	1^,2^	alternative donor site	PREDICTED: UDP-glucuronosyltransferase 2C1-like	>XP_017774703.1 PREDICTED: UDP-glucuronosyltransferase 2C1-like [Nicrophorus vespilloides] Score = 946 bits (2444), Expect = 0.0 Score = 946 bits (2444), Expect = 0.0 Identities = 462/513 (90%), Positives = 485/513 (94%) Frame = -3
scaffold11|size1176134	TCONS_00006957	TCONS_00006954	808642	809292	-	0,1^2-	intron retention	PREDICTED: ets DNA-binding protein pokkuri	>XP_017774705.1 PREDICTED: ets DNA-binding protein pokkuri [Nicrophorus vespilloides] Score = 92.8 bits (229), Expect = 7e-18 Score = 92.8 bits (229), Expect = 7e-18 Identities = 45/91 (49%), Positives = 61/91 (67%), Gaps = 2/91 (2%) Frame = -2
scaffold11|size1176134	TCONS_00006957	TCONS_00006956	808642	809292	-	0,1^2-3^4-	complex events	PREDICTED: ets DNA-binding protein pokkuri	>XP_017774705.1 PREDICTED: ets DNA-binding protein pokkuri [Nicrophorus vespilloides] Score = 92.8 bits (229), Expect = 7e-18 Score = 92.8 bits (229), Expect = 7e-18 Identities = 45/91 (49%), Positives = 61/91 (67%), Gaps = 2/91 (2%) Frame = -2
scaffold11|size1176134	TCONS_00006956	TCONS_00006953	809130	809292	-	1^,2^	alternative donor site	PREDICTED: ets DNA-binding protein pokkuri	>XP_017774705.1 PREDICTED: ets DNA-binding protein pokkuri [Nicrophorus vespilloides] Score = 92.8 bits (229), Expect = 6e-18 Score = 92.8 bits (229), Expect = 6e-18 Identities = 45/91 (49%), Positives = 61/91 (67%), Gaps = 2/91 (2%) Frame = -3
scaffold11|size1176134	TCONS_00006956	TCONS_00006955	809013	809292	-	1^3-,2^4-	complex events	PREDICTED: ets DNA-binding protein pokkuri	>XP_017774705.1 PREDICTED: ets DNA-binding protein pokkuri [Nicrophorus vespilloides] Score = 92.8 bits (229), Expect = 6e-18 Score = 92.8 bits (229), Expect = 6e-18 Identities = 45/91 (49%), Positives = 61/91 (67%), Gaps = 2/91 (2%) Frame = -3
scaffold11|size1176134	TCONS_00006956	TCONS_00006954	808888	809292	-	1^2-4^,3^	complex events	PREDICTED: ets DNA-binding protein pokkuri	>XP_017774705.1 PREDICTED: ets DNA-binding protein pokkuri [Nicrophorus vespilloides] Score = 92.8 bits (229), Expect = 6e-18 Score = 92.8 bits (229), Expect = 6e-18 Identities = 45/91 (49%), Positives = 61/91 (67%), Gaps = 2/91 (2%) Frame = -3
scaffold11|size1176134	TCONS_00006956	TCONS_00006958	808642	809292	-	1^3-5^6-,2^4-	complex events	PREDICTED: ets DNA-binding protein pokkuri	>XP_017774705.1 PREDICTED: ets DNA-binding protein pokkuri [Nicrophorus vespilloides] Score = 92.8 bits (229), Expect = 6e-18 Score = 92.8 bits (229), Expect = 6e-18 Identities = 45/91 (49%), Positives = 61/91 (67%), Gaps = 2/91 (2%) Frame = -3
scaffold11|size1176134	TCONS_00006953	TCONS_00006955	809013	809218	-	1-,2-	alternative acceptor site	PREDICTED: ets DNA-binding protein pokkuri	>XP_017774705.1 PREDICTED: ets DNA-binding protein pokkuri [Nicrophorus vespilloides] Score = 92.8 bits (229), Expect = 6e-18 Score = 92.8 bits (229), Expect = 6e-18 Identities = 45/91 (49%), Positives = 61/91 (67%), Gaps = 2/91 (2%) Frame = -1
scaffold11|size1176134	TCONS_00006953	TCONS_00006958	808642	809218	-	1-3^4-,2-	complex events	PREDICTED: ets DNA-binding protein pokkuri	>XP_017774705.1 PREDICTED: ets DNA-binding protein pokkuri [Nicrophorus vespilloides] Score = 92.8 bits (229), Expect = 6e-18 Score = 92.8 bits (229), Expect = 6e-18 Identities = 45/91 (49%), Positives = 61/91 (67%), Gaps = 2/91 (2%) Frame = -1
scaffold11|size1176134	TCONS_00006958	TCONS_00006955	808642	809126	-	0,1^2-	intron retention	PREDICTED: ets DNA-binding protein pokkuri	>XP_017774705.1 PREDICTED: ets DNA-binding protein pokkuri [Nicrophorus vespilloides] Score = 92.8 bits (229), Expect = 7e-18 Score = 92.8 bits (229), Expect = 7e-18 Identities = 45/91 (49%), Positives = 61/91 (67%), Gaps = 2/91 (2%) Frame = -1
scaffold11|size1176134	TCONS_00006958	TCONS_00006954	808642	809292	-	1^2-,3^4-	complex events	PREDICTED: ets DNA-binding protein pokkuri	>XP_017774705.1 PREDICTED: ets DNA-binding protein pokkuri [Nicrophorus vespilloides] Score = 92.8 bits (229), Expect = 7e-18 Score = 92.8 bits (229), Expect = 7e-18 Identities = 45/91 (49%), Positives = 61/91 (67%), Gaps = 2/91 (2%) Frame = -1
scaffold11|size1176134	TCONS_00006982	TCONS_00006980/TCONS_00006983/TCONS_00006984	975552	976148	-	1^,2^	alternative donor site	PREDICTED: uncharacterized protein LOC108562042 isoform X2	>XP_017775712.1 PREDICTED: uncharacterized protein LOC108562042 isoform X2 [Nicrophorus vespilloides] Score = 1739 bits (4504), Expect = 0.0 Score = 1739 bits (4504), Expect = 0.0 Identities = 917/1162 (78%), Positives = 949/1162 (81%), Gaps = 9/1162 (0%) Frame = -2
scaffold11|size1176134	TCONS_00006980/TCONS_00006982	TCONS_00006983	973672	974619	-	1-,2-	alternative acceptor site	PREDICTED: uncharacterized protein LOC108562042 isoform X2	>XP_017775712.1 PREDICTED: uncharacterized protein LOC108562042 isoform X2 [Nicrophorus vespilloides] Score = 1739 bits (4504), Expect = 0.0 Score = 1739 bits (4504), Expect = 0.0 Identities = 917/1162 (78%), Positives = 949/1162 (81%), Gaps = 9/1162 (0%) Frame = -2
scaffold11|size1176134	TCONS_00006982	TCONS_00006981	973672	975824	-	1-2^3-4^5-,6-	complex events	PREDICTED: uncharacterized protein LOC108562042 isoform X2	>XP_017775712.1 PREDICTED: uncharacterized protein LOC108562042 isoform X2 [Nicrophorus vespilloides] Score = 1739 bits (4504), Expect = 0.0 Score = 1739 bits (4504), Expect = 0.0 Identities = 917/1162 (78%), Positives = 949/1162 (81%), Gaps = 9/1162 (0%) Frame = -2
scaffold11|size1176134	TCONS_00006981	TCONS_00006983	974081	976148	-	1^,2^3-4^5-6^	complex events	PREDICTED: uncharacterized protein LOC108562042 isoform X1	>XP_017775711.1 PREDICTED: uncharacterized protein LOC108562042 isoform X1 [Nicrophorus vespilloides] Score = 1086 bits (2808), Expect = 0.0 Score = 1086 bits (2808), Expect = 0.0 Identities = 564/691 (81%), Positives = 576/691 (83%), Gaps = 2/691 (0%) Frame = -3
scaffold11|size1176134	TCONS_00006981	TCONS_00006980	973672	976148	-	1^8-,2^3-4^5-6^7-	complex events	PREDICTED: uncharacterized protein LOC108562042 isoform X1	>XP_017775711.1 PREDICTED: uncharacterized protein LOC108562042 isoform X1 [Nicrophorus vespilloides] Score = 1086 bits (2808), Expect = 0.0 Score = 1086 bits (2808), Expect = 0.0 Identities = 564/691 (81%), Positives = 576/691 (83%), Gaps = 2/691 (0%) Frame = -3
scaffold11|size1176134	TCONS_00006986	TCONS_00006985/TCONS_00006988	982433	982824	-	0,1-2^	exon skipping	PREDICTED: DENN domain-containing protein 5B isoform X3	>XP_017775710.1 PREDICTED: DENN domain-containing protein 5B isoform X3 [Nicrophorus vespilloides] Score = 1576 bits (4081), Expect = 0.0 Score = 1576 bits (4081), Expect = 0.0 Identities = 780/810 (96%), Positives = 786/810 (97%) Frame = -3
scaffold11|size1176134	TCONS_00006985	TCONS_00006986/TCONS_00006987/TCONS_00006988	983149	983936	-	1-,2-	alternative acceptor site	PREDICTED: DENN domain-containing protein 5B isoform X2	>XP_017775709.1 PREDICTED: DENN domain-containing protein 5B isoform X2 [Nicrophorus vespilloides] Score = 2481 bits (6430), Expect = 0.0 Score = 2481 bits (6430), Expect = 0.0 Identities = 1224/1270 (96%), Positives = 1238/1270 (97%) Frame = -3
scaffold11|size1176134	TCONS_00006987	TCONS_00006985/TCONS_00006988	982518	982824	-	1-,2-	alternative acceptor site	PREDICTED: DENN domain-containing protein 5B isoform X3	>XP_017775710.1 PREDICTED: DENN domain-containing protein 5B isoform X3 [Nicrophorus vespilloides] Score = 2452 bits (6355), Expect = 0.0 Score = 2452 bits (6355), Expect = 0.0 Identities = 1211/1269 (95%), Positives = 1225/1269 (96%) Frame = -3
scaffold11|size1176134	TCONS_00006990/TCONS_00006991/TCONS_00006992/TCONS_00006994/TCONS_00006995	TCONS_00006993	995396	998838	-	0,1^2-	intron retention	PREDICTED: kinesin-like protein CG14535 isoform X1	>XP_017775719.1 PREDICTED: kinesin-like protein CG14535 isoform X1 [Nicrophorus vespilloides] Score = 1895 bits (4908), Expect = 0.0 Score = 1895 bits (4908), Expect = 0.0 Identities = 956/1092 (87%), Positives = 961/1092 (88%) Frame = -3
scaffold12|size331021	TCONS_00010022/TCONS_00010024	TCONS_00010023	87992	88225	+	1-,2-	alternative acceptor site	PREDICTED: kinesin-like protein KIF12	>XP_017780886.1 PREDICTED: kinesin-like protein KIF12 [Nicrophorus vespilloides] Score = 1308 bits (3385), Expect = 0.0 Score = 1308 bits (3385), Expect = 0.0 Identities = 670/737 (90%), Positives = 679/737 (92%), Gaps = 1/737 (0%) Frame = +1
scaffold12|size331021	TCONS_00010027	TCONS_00010026	97495	97787	+	0,1-2^	exon skipping	PREDICTED: aspartate--tRNA ligase, cytoplasmic	>XP_017780888.1 PREDICTED: aspartate--tRNA ligase, cytoplasmic [Nicrophorus vespilloides] Score = 943 bits (2437), Expect = 0.0 Score = 943 bits (2437), Expect = 0.0 Identities = 479/526 (91%), Positives = 486/526 (92%) Frame = +2
scaffold12|size331021	TCONS_00010028	TCONS_00010029/TCONS_00010030	103483	103603	+	1^,2^	alternative donor site	PREDICTED: uncharacterized protein LOC108563776	>XP_017778044.1 PREDICTED: uncharacterized protein LOC108563776 [Nicrophorus vespilloides] Score = 67.4 bits (163), Expect = 2e-10 Score = 67.4 bits (163), Expect = 2e-10 Identities = 32/67 (47%), Positives = 49/67 (73%) Frame = +1
scaffold12|size331021	TCONS_00010030	TCONS_00010028/TCONS_00010029/TCONS_00010031	102691	103425	+	0,1^2-	intron retention	PREDICTED: uncharacterized protein LOC108563776	>XP_017778044.1 PREDICTED: uncharacterized protein LOC108563776 [Nicrophorus vespilloides] Score = 73.9 bits (180), Expect = 2e-12 Score = 73.9 bits (180), Expect = 2e-12 Identities = 33/59 (55%), Positives = 45/59 (76%) Frame = +3
scaffold12|size331021	TCONS_00010031	TCONS_00010028	103547	103821	+	1-,2-	alternative acceptor site	PREDICTED: uncharacterized protein LOC108563776	>XP_017778044.1 PREDICTED: uncharacterized protein LOC108563776 [Nicrophorus vespilloides] Score = 67.4 bits (163), Expect = 2e-10 Score = 67.4 bits (163), Expect = 2e-10 Identities = 32/67 (47%), Positives = 49/67 (73%) Frame = +2
scaffold12|size331021	TCONS_00010031	TCONS_00010029/TCONS_00010030	103483	103821	+	1^3-,2^4-	complex events	PREDICTED: uncharacterized protein LOC108563776	>XP_017778044.1 PREDICTED: uncharacterized protein LOC108563776 [Nicrophorus vespilloides] Score = 67.4 bits (163), Expect = 2e-10 Score = 67.4 bits (163), Expect = 2e-10 Identities = 32/67 (47%), Positives = 49/67 (73%) Frame = +2
scaffold12|size331021	TCONS_00010036	TCONS_00010034/TCONS_00010035/TCONS_00010037	110577	112059	+	1^,2^	alternative donor site	PREDICTED: protein LSM14 homolog A isoform X4	>XP_017780898.1 PREDICTED: protein LSM14 homolog A isoform X4 [Nicrophorus vespilloides] Score = 662 bits (1709), Expect = 0.0 Score = 662 bits (1709), Expect = 0.0 Identities = 340/407 (83%), Positives = 342/407 (84%) Frame = +3
scaffold12|size331021	TCONS_00010035/TCONS_00010036/TCONS_00010037	TCONS_00010034	114217	117014	+	0,1^2-	intron retention	PREDICTED: protein LSM14 homolog A isoform X4	>XP_017780898.1 PREDICTED: protein LSM14 homolog A isoform X4 [Nicrophorus vespilloides] Score = 662 bits (1709), Expect = 0.0 Score = 662 bits (1709), Expect = 0.0 Identities = 340/407 (83%), Positives = 342/407 (84%) Frame = +3
scaffold12|size331021	TCONS_00010039	TCONS_00010038	265124	265324	+	0,1^2-	intron retention	Nucleic-acid-binding protein from transposon X-element OS=Drosophila melanogaster OX=7227 GN=ORF1 PE=4 SV=1	>sp|Q9NBX5|GAGXE_DROME Nucleic-acid-binding protein from transposon X-element OS=Drosophila melanogaster OX=7227 GN=ORF1 PE=4 SV=1 Score = 55.8 bits (133), Expect = 9e-08 Score = 55.8 bits (133), Expect = 9e-08 Identities = 22/42 (52%), Positives = 32/42 (76%) Frame = +2
scaffold12|size331021	TCONS_00010040	TCONS_00010038	265261	265569	+	0,1^2-	intron retention	Nucleic-acid-binding protein from transposon X-element OS=Drosophila melanogaster OX=7227 GN=ORF1 PE=4 SV=1	>sp|Q9NBX5|GAGXE_DROME Nucleic-acid-binding protein from transposon X-element OS=Drosophila melanogaster OX=7227 GN=ORF1 PE=4 SV=1 Score = 55.8 bits (133), Expect = 9e-08 Score = 55.8 bits (133), Expect = 9e-08 Identities = 22/42 (52%), Positives = 32/42 (76%) Frame = +1
scaffold12|size331021	TCONS_00010048	TCONS_00010047	103958	105073	-	0,1^2-;1^,2^	complex events	PREDICTED: tetratricopeptide repeat protein 27	>XP_017780887.1 PREDICTED: tetratricopeptide repeat protein 27 [Nicrophorus vespilloides] Score = 1364 bits (3531), Expect = 0.0 Score = 1364 bits (3531), Expect = 0.0 Identities = 664/768 (86%), Positives = 716/768 (93%) Frame = -2
scaffold12|size331021	TCONS_00010051/TCONS_00010061/TCONS_00010068/TCONS_00010069/TCONS_00010078/TCONS_00010082/TCONS_00010085/TCONS_00010091	TCONS_00010052/TCONS_00010053/TCONS_00010057/TCONS_00010062/TCONS_00010064/TCONS_00010065/TCONS_00010070/TCONS_00010071/TCONS_00010083/TCONS_00010084/TCONS_00010089/TCONS_00010092	121682	123231	-	0,1-2^	exon skipping	PREDICTED: paired box protein Pax-2 isoform X2	>XP_017783393.1 PREDICTED: paired box protein Pax-2 isoform X2 [Nicrophorus vespilloides] Score = 317 bits (812), Expect(2) = e-121 Score = 317 bits (812), Expect(2) = e-121 Identities = 166/217 (76%), Positives = 166/217 (76%), Gaps = 35/217 (16%) Frame = -1
scaffold12|size331021	TCONS_00010051	TCONS_00010052/TCONS_00010053/TCONS_00010056/TCONS_00010057/TCONS_00010058/TCONS_00010059/TCONS_00010060/TCONS_00010061/TCONS_00010062/TCONS_00010065/TCONS_00010066/TCONS_00010067/TCONS_00010068/TCONS_00010069/TCONS_00010070/TCONS_00010071/TCONS_00010073/TCONS_00010075/TCONS_00010076/TCONS_00010077/TCONS_00010078/TCONS_00010079	118603	120380	-	0,1^2-3^4-	complex events	PREDICTED: paired box protein Pax-2 isoform X2	>XP_017783393.1 PREDICTED: paired box protein Pax-2 isoform X2 [Nicrophorus vespilloides] Score = 317 bits (812), Expect(2) = e-121 Score = 317 bits (812), Expect(2) = e-121 Identities = 166/217 (76%), Positives = 166/217 (76%), Gaps = 35/217 (16%) Frame = -1
scaffold12|size331021	TCONS_00010051	TCONS_00010054/TCONS_00010055/TCONS_00010063/TCONS_00010064/TCONS_00010072/TCONS_00010074	118603	120380	-	0,1^2-	intron retention	PREDICTED: paired box protein Pax-2 isoform X2	>XP_017783393.1 PREDICTED: paired box protein Pax-2 isoform X2 [Nicrophorus vespilloides] Score = 317 bits (812), Expect(2) = e-121 Score = 317 bits (812), Expect(2) = e-121 Identities = 166/217 (76%), Positives = 166/217 (76%), Gaps = 35/217 (16%) Frame = -1
scaffold12|size331021	TCONS_00010054/TCONS_00010055/TCONS_00010056/TCONS_00010058/TCONS_00010059/TCONS_00010060/TCONS_00010063/TCONS_00010066/TCONS_00010067/TCONS_00010072/TCONS_00010073/TCONS_00010074/TCONS_00010075/TCONS_00010076/TCONS_00010077/TCONS_00010079/TCONS_00010080/TCONS_00010081/TCONS_00010086/TCONS_00010087/TCONS_00010088/TCONS_00010090	TCONS_00010052/TCONS_00010053/TCONS_00010057/TCONS_00010062/TCONS_00010064/TCONS_00010065/TCONS_00010070/TCONS_00010071/TCONS_00010083/TCONS_00010084/TCONS_00010089/TCONS_00010092	122995	123231	-	1-,2-	alternative acceptor site	PREDICTED: paired box protein Pax-2 isoform X2	>XP_017783393.1 PREDICTED: paired box protein Pax-2 isoform X2 [Nicrophorus vespilloides] Score = 786 bits (2029), Expect(2) = 0.0 Score = 786 bits (2029), Expect(2) = 0.0 Identities = 405/471 (85%), Positives = 405/471 (85%) Frame = -1
scaffold12|size331021	TCONS_00010054/TCONS_00010055/TCONS_00010063/TCONS_00010064/TCONS_00010072/TCONS_00010074/TCONS_00010083	TCONS_00010052/TCONS_00010053/TCONS_00010056/TCONS_00010057/TCONS_00010058/TCONS_00010059/TCONS_00010060/TCONS_00010061/TCONS_00010062/TCONS_00010065/TCONS_00010066/TCONS_00010067/TCONS_00010068/TCONS_00010069/TCONS_00010070/TCONS_00010071/TCONS_00010073/TCONS_00010075/TCONS_00010076/TCONS_00010077/TCONS_00010078/TCONS_00010079/TCONS_00010084	119865	120380	-	0,1^2-	intron retention	PREDICTED: paired box protein Pax-2 isoform X2	>XP_017783393.1 PREDICTED: paired box protein Pax-2 isoform X2 [Nicrophorus vespilloides] Score = 786 bits (2029), Expect(2) = 0.0 Score = 786 bits (2029), Expect(2) = 0.0 Identities = 405/471 (85%), Positives = 405/471 (85%) Frame = -1
scaffold12|size331021	TCONS_00010053/TCONS_00010057/TCONS_00010089	TCONS_00010052/TCONS_00010055/TCONS_00010058/TCONS_00010081/TCONS_00010083	144532	159690	-	0,1-2^	exon skipping	PREDICTED: paired box protein Pax-5 isoform X3	>XP_017783403.1 PREDICTED: paired box protein Pax-5 isoform X3 [Nicrophorus vespilloides] Score = 861 bits (2224), Expect = 0.0 Score = 861 bits (2224), Expect = 0.0 Identities = 447/527 (84%), Positives = 450/527 (85%), Gaps = 1/527 (0%) Frame = -1
scaffold12|size331021	TCONS_00010052/TCONS_00010054/TCONS_00010057/TCONS_00010058/TCONS_00010059/TCONS_00010060/TCONS_00010061/TCONS_00010063/TCONS_00010064/TCONS_00010065/TCONS_00010066/TCONS_00010069/TCONS_00010071/TCONS_00010074/TCONS_00010075/TCONS_00010076/TCONS_00010080/TCONS_00010081/TCONS_00010083/TCONS_00010084/TCONS_00010085/TCONS_00010087/TCONS_00010089/TCONS_00010092	TCONS_00010051/TCONS_00010055/TCONS_00010056/TCONS_00010062/TCONS_00010067/TCONS_00010068/TCONS_00010070/TCONS_00010072/TCONS_00010073/TCONS_00010077/TCONS_00010078/TCONS_00010082/TCONS_00010086/TCONS_00010088/TCONS_00010091	120380	121319	-	1^,2^	alternative donor site	PREDICTED: paired box protein Pax-5 isoform X3	>XP_017783403.1 PREDICTED: paired box protein Pax-5 isoform X3 [Nicrophorus vespilloides] Score = 861 bits (2224), Expect = 0.0 Score = 861 bits (2224), Expect = 0.0 Identities = 447/527 (84%), Positives = 450/527 (85%), Gaps = 1/527 (0%) Frame = -1
scaffold12|size331021	TCONS_00010054/TCONS_00010056/TCONS_00010086	TCONS_00010052/TCONS_00010055/TCONS_00010058/TCONS_00010081/TCONS_00010083	156010	159690	-	1-,2-	alternative acceptor site	PREDICTED: paired box protein Pax-2 isoform X2	>XP_017783393.1 PREDICTED: paired box protein Pax-2 isoform X2 [Nicrophorus vespilloides] Score = 786 bits (2029), Expect(2) = 0.0 Score = 786 bits (2029), Expect(2) = 0.0 Identities = 405/471 (85%), Positives = 405/471 (85%) Frame = -1
scaffold12|size331021	TCONS_00010053	TCONS_00010051/TCONS_00010055/TCONS_00010056/TCONS_00010062/TCONS_00010067/TCONS_00010068/TCONS_00010070/TCONS_00010072/TCONS_00010073/TCONS_00010077/TCONS_00010078/TCONS_00010082/TCONS_00010086/TCONS_00010088/TCONS_00010091	121201	121467	-	1-,2-	alternative acceptor site	PREDICTED: paired box protein Pax-5 isoform X3	>XP_017783403.1 PREDICTED: paired box protein Pax-5 isoform X3 [Nicrophorus vespilloides] Score = 754 bits (1948), Expect(2) = 0.0 Score = 754 bits (1948), Expect(2) = 0.0 Identities = 383/426 (89%), Positives = 384/426 (90%) Frame = -1
scaffold12|size331021	TCONS_00010053	TCONS_00010052/TCONS_00010054/TCONS_00010057/TCONS_00010058/TCONS_00010059/TCONS_00010060/TCONS_00010061/TCONS_00010063/TCONS_00010064/TCONS_00010065/TCONS_00010066/TCONS_00010069/TCONS_00010071/TCONS_00010074/TCONS_00010075/TCONS_00010076/TCONS_00010080/TCONS_00010081/TCONS_00010083/TCONS_00010084/TCONS_00010085/TCONS_00010087/TCONS_00010089/TCONS_00010092	120380	121467	-	1-4^,2-3^	complex events	PREDICTED: paired box protein Pax-5 isoform X3	>XP_017783403.1 PREDICTED: paired box protein Pax-5 isoform X3 [Nicrophorus vespilloides] Score = 754 bits (1948), Expect(2) = 0.0 Score = 754 bits (1948), Expect(2) = 0.0 Identities = 383/426 (89%), Positives = 384/426 (90%) Frame = -1
scaffold12|size331021	TCONS_00010062/TCONS_00010063/TCONS_00010065/TCONS_00010066/TCONS_00010067/TCONS_00010069/TCONS_00010071/TCONS_00010073/TCONS_00010075/TCONS_00010076/TCONS_00010079/TCONS_00010084/TCONS_00010085/TCONS_00010087/TCONS_00010088/TCONS_00010090/TCONS_00010092	TCONS_00010059/TCONS_00010060/TCONS_00010061/TCONS_00010064/TCONS_00010068/TCONS_00010070/TCONS_00010072/TCONS_00010077/TCONS_00010080/TCONS_00010082	144532	193562	-	0,1-2^	exon skipping	PREDICTED: paired box protein Pax-2 isoform X2	>XP_017783393.1 PREDICTED: paired box protein Pax-2 isoform X2 [Nicrophorus vespilloides] Score = 774 bits (1999), Expect = 0.0 Score = 774 bits (1999), Expect = 0.0 Identities = 411/524 (78%), Positives = 413/524 (78%), Gaps = 35/524 (6%) Frame = -2
scaffold12|size331021	TCONS_00010071/TCONS_00010092	TCONS_00010060/TCONS_00010066	196228	211782	-	1^3-,2^4-	complex events	PREDICTED: paired box protein Pax-5 isoform X3	>XP_017783403.1 PREDICTED: paired box protein Pax-5 isoform X3 [Nicrophorus vespilloides] Score = 852 bits (2200), Expect = 0.0 Score = 852 bits (2200), Expect = 0.0 Identities = 443/523 (84%), Positives = 446/523 (85%), Gaps = 1/523 (0%) Frame = -2
scaffold12|size331021	TCONS_00010071/TCONS_00010092	TCONS_00010059/TCONS_00010061/TCONS_00010062/TCONS_00010064/TCONS_00010065/TCONS_00010067/TCONS_00010068/TCONS_00010069/TCONS_00010070/TCONS_00010074/TCONS_00010076/TCONS_00010077/TCONS_00010080/TCONS_00010082/TCONS_00010085	193608	211782	-	1^3-5^,2^4-6^	complex events	PREDICTED: paired box protein Pax-5 isoform X3	>XP_017783403.1 PREDICTED: paired box protein Pax-5 isoform X3 [Nicrophorus vespilloides] Score = 852 bits (2200), Expect = 0.0 Score = 852 bits (2200), Expect = 0.0 Identities = 443/523 (84%), Positives = 446/523 (85%), Gaps = 1/523 (0%) Frame = -2
scaffold12|size331021	TCONS_00010071/TCONS_00010092	TCONS_00010063/TCONS_00010072/TCONS_00010073/TCONS_00010084/TCONS_00010088	193562	211782	-	1^3-5^7-,2^4-6^8-	complex events	PREDICTED: paired box protein Pax-5 isoform X3	>XP_017783403.1 PREDICTED: paired box protein Pax-5 isoform X3 [Nicrophorus vespilloides] Score = 852 bits (2200), Expect = 0.0 Score = 852 bits (2200), Expect = 0.0 Identities = 443/523 (84%), Positives = 446/523 (85%), Gaps = 1/523 (0%) Frame = -2
scaffold12|size331021	TCONS_00010071/TCONS_00010092	TCONS_00010075/TCONS_00010078/TCONS_00010079/TCONS_00010087/TCONS_00010091	193562	211782	-	1^3-6^7-,2^4-5^8-	complex events	PREDICTED: paired box protein Pax-5 isoform X3	>XP_017783403.1 PREDICTED: paired box protein Pax-5 isoform X3 [Nicrophorus vespilloides] Score = 852 bits (2200), Expect = 0.0 Score = 852 bits (2200), Expect = 0.0 Identities = 443/523 (84%), Positives = 446/523 (85%), Gaps = 1/523 (0%) Frame = -2
scaffold12|size331021	TCONS_00010063/TCONS_00010072/TCONS_00010073/TCONS_00010084/TCONS_00010088	TCONS_00010059/TCONS_00010061/TCONS_00010062/TCONS_00010064/TCONS_00010065/TCONS_00010067/TCONS_00010068/TCONS_00010069/TCONS_00010070/TCONS_00010074/TCONS_00010076/TCONS_00010077/TCONS_00010080/TCONS_00010082/TCONS_00010085	193562	196391	-	1^4-,2^3-	complex events	PREDICTED: paired box protein Pax-2 isoform X2	>XP_017783393.1 PREDICTED: paired box protein Pax-2 isoform X2 [Nicrophorus vespilloides] Score = 709 bits (1829), Expect(2) = 0.0 Score = 709 bits (1829), Expect(2) = 0.0 Identities = 365/423 (86%), Positives = 365/423 (86%) Frame = -2
scaffold12|size331021	TCONS_00010075/TCONS_00010078/TCONS_00010079/TCONS_00010087/TCONS_00010091	TCONS_00010063/TCONS_00010072/TCONS_00010073/TCONS_00010084/TCONS_00010088	193600	196391	-	1^,2^	alternative donor site	PREDICTED: paired box protein Pax-2 isoform X2	>XP_017783393.1 PREDICTED: paired box protein Pax-2 isoform X2 [Nicrophorus vespilloides] Score = 821 bits (2121), Expect = 0.0 Score = 821 bits (2121), Expect = 0.0 Identities = 430/524 (82%), Positives = 432/524 (82%) Frame = -2
scaffold12|size331021	TCONS_00010079/TCONS_00010090	TCONS_00010052/TCONS_00010054/TCONS_00010057/TCONS_00010058/TCONS_00010059/TCONS_00010060/TCONS_00010061/TCONS_00010063/TCONS_00010064/TCONS_00010065/TCONS_00010066/TCONS_00010069/TCONS_00010071/TCONS_00010074/TCONS_00010075/TCONS_00010076/TCONS_00010080/TCONS_00010081/TCONS_00010083/TCONS_00010084/TCONS_00010085/TCONS_00010087/TCONS_00010089/TCONS_00010092	121212	121467	-	1-,2-	alternative acceptor site	PREDICTED: paired box protein Pax-2 isoform X1	>XP_017783385.1 PREDICTED: paired box protein Pax-2 isoform X1 [Nicrophorus vespilloides] Score = 823 bits (2125), Expect = 0.0 Score = 823 bits (2125), Expect = 0.0 Identities = 431/525 (82%), Positives = 433/525 (82%) Frame = -2
scaffold12|size331021	TCONS_00010079/TCONS_00010090	TCONS_00010053	120380	121322	-	1^,2^	alternative donor site	PREDICTED: paired box protein Pax-2 isoform X1	>XP_017783385.1 PREDICTED: paired box protein Pax-2 isoform X1 [Nicrophorus vespilloides] Score = 823 bits (2125), Expect = 0.0 Score = 823 bits (2125), Expect = 0.0 Identities = 431/525 (82%), Positives = 433/525 (82%) Frame = -2
scaffold12|size331021	TCONS_00010079/TCONS_00010090	TCONS_00010051/TCONS_00010055/TCONS_00010056/TCONS_00010062/TCONS_00010067/TCONS_00010068/TCONS_00010070/TCONS_00010072/TCONS_00010073/TCONS_00010077/TCONS_00010078/TCONS_00010082/TCONS_00010086/TCONS_00010088/TCONS_00010091	120380	121467	-	1-3^,2-4^	complex events	PREDICTED: paired box protein Pax-2 isoform X1	>XP_017783385.1 PREDICTED: paired box protein Pax-2 isoform X1 [Nicrophorus vespilloides] Score = 823 bits (2125), Expect = 0.0 Score = 823 bits (2125), Expect = 0.0 Identities = 431/525 (82%), Positives = 433/525 (82%) Frame = -2
scaffold12|size331021	TCONS_00010074/TCONS_00010078/TCONS_00010091	TCONS_00010059/TCONS_00010060/TCONS_00010061/TCONS_00010064/TCONS_00010068/TCONS_00010070/TCONS_00010072/TCONS_00010077/TCONS_00010080/TCONS_00010082	140544	193562	-	0,1-2^3-4^	complex events	PREDICTED: paired box protein Pax-2 isoform X2	>XP_017783393.1 PREDICTED: paired box protein Pax-2 isoform X2 [Nicrophorus vespilloides] Score = 560 bits (1442), Expect(2) = 0.0 Score = 560 bits (1442), Expect(2) = 0.0 Identities = 295/372 (79%), Positives = 295/372 (79%), Gaps = 35/372 (9%) Frame = -1
scaffold12|size331021	TCONS_00010074/TCONS_00010078/TCONS_00010091	TCONS_00010062/TCONS_00010063/TCONS_00010065/TCONS_00010066/TCONS_00010067/TCONS_00010069/TCONS_00010071/TCONS_00010073/TCONS_00010075/TCONS_00010076/TCONS_00010079/TCONS_00010084/TCONS_00010085/TCONS_00010087/TCONS_00010088/TCONS_00010090/TCONS_00010092	140544	193562	-	0,1-2^	exon skipping	PREDICTED: paired box protein Pax-2 isoform X2	>XP_017783393.1 PREDICTED: paired box protein Pax-2 isoform X2 [Nicrophorus vespilloides] Score = 560 bits (1442), Expect(2) = 0.0 Score = 560 bits (1442), Expect(2) = 0.0 Identities = 295/372 (79%), Positives = 295/372 (79%), Gaps = 35/372 (9%) Frame = -1
scaffold12|size331021	TCONS_00010060/TCONS_00010066	TCONS_00010059/TCONS_00010061/TCONS_00010062/TCONS_00010064/TCONS_00010065/TCONS_00010067/TCONS_00010068/TCONS_00010069/TCONS_00010070/TCONS_00010074/TCONS_00010076/TCONS_00010077/TCONS_00010080/TCONS_00010082/TCONS_00010085	193608	196391	-	1^,2^	alternative donor site	PREDICTED: paired box protein Pax-2 isoform X2	>XP_017783393.1 PREDICTED: paired box protein Pax-2 isoform X2 [Nicrophorus vespilloides] Score = 821 bits (2121), Expect = 0.0 Score = 821 bits (2121), Expect = 0.0 Identities = 430/524 (82%), Positives = 432/524 (82%) Frame = -2
scaffold12|size331021	TCONS_00010060/TCONS_00010066	TCONS_00010063/TCONS_00010072/TCONS_00010073/TCONS_00010084/TCONS_00010088	193562	196391	-	1^3-,2^4-	complex events	PREDICTED: paired box protein Pax-2 isoform X2	>XP_017783393.1 PREDICTED: paired box protein Pax-2 isoform X2 [Nicrophorus vespilloides] Score = 821 bits (2121), Expect = 0.0 Score = 821 bits (2121), Expect = 0.0 Identities = 430/524 (82%), Positives = 432/524 (82%) Frame = -2
scaffold13|size752224	TCONS_00012815/TCONS_00012817/TCONS_00012818/TCONS_00012819/TCONS_00012823	TCONS_00012814/TCONS_00012816/TCONS_00012820/TCONS_00012821/TCONS_00012822	60894	62480	+	0,1-2^	exon skipping	PREDICTED: membrane-bound transcription factor site-2 protease	>XP_017775355.1 PREDICTED: membrane-bound transcription factor site-2 protease [Nicrophorus vespilloides] Score = 877 bits (2266), Expect = 0.0 Score = 877 bits (2266), Expect = 0.0 Identities = 426/478 (89%), Positives = 437/478 (91%) Frame = +3
scaffold13|size752224	TCONS_00012815/TCONS_00012820	TCONS_00012814/TCONS_00012819/TCONS_00012822	65229	67811	+	1-,2-	alternative acceptor site	PREDICTED: membrane-bound transcription factor site-2 protease	>XP_017775355.1 PREDICTED: membrane-bound transcription factor site-2 protease [Nicrophorus vespilloides] Score = 877 bits (2266), Expect = 0.0 Score = 877 bits (2266), Expect = 0.0 Identities = 426/478 (89%), Positives = 437/478 (91%) Frame = +3
scaffold13|size752224	TCONS_00012816/TCONS_00012818/TCONS_00012821	TCONS_00012817/TCONS_00012823	65229	66772	+	1-,2-	alternative acceptor site	PREDICTED: membrane-bound transcription factor site-2 protease	>XP_017775355.1 PREDICTED: membrane-bound transcription factor site-2 protease [Nicrophorus vespilloides] Score = 877 bits (2266), Expect = 0.0 Score = 877 bits (2266), Expect = 0.0 Identities = 426/478 (89%), Positives = 437/478 (91%) Frame = +3
scaffold13|size752224	TCONS_00012834	TCONS_00012833	138420	138962	+	0,1^2-	intron retention	RNA-binding protein 47 OS=Pongo abelii OX=9601 GN=RBM47 PE=2 SV=2	>sp|Q5R5P4|RBM47_PONAB RNA-binding protein 47 OS=Pongo abelii OX=9601 GN=RBM47 PE=2 SV=2 Score = 69.7 bits (169), Expect(2) = 9e-13 Score = 69.7 bits (169), Expect(2) = 9e-13 Identities = 43/146 (29%), Positives = 73/146 (50%), Gaps = 2/146 (1%) Frame = +3
scaffold13|size752224	TCONS_00012843/TCONS_00012844/TCONS_00012846/TCONS_00012847/TCONS_00012848	TCONS_00012845	250461	250748	+	1^,2^	alternative donor site	PREDICTED: phospholipase B1, membrane-associated-like	>XP_017773375.1 PREDICTED: phospholipase B1, membrane-associated-like [Nicrophorus vespilloides] Score = 771 bits (1991), Expect = 0.0 Score = 771 bits (1991), Expect = 0.0 Identities = 373/404 (92%), Positives = 390/404 (96%) Frame = +1
scaffold13|size752224	TCONS_00012844/TCONS_00012845/TCONS_00012847/TCONS_00012848	TCONS_00012843/TCONS_00012846	250748	252449	+	1^,2^	alternative donor site	PREDICTED: phospholipase B1, membrane-associated-like	>XP_017773375.1 PREDICTED: phospholipase B1, membrane-associated-like [Nicrophorus vespilloides] Score = 771 bits (1991), Expect = 0.0 Score = 771 bits (1991), Expect = 0.0 Identities = 373/404 (92%), Positives = 390/404 (96%) Frame = +1
scaffold13|size752224	TCONS_00012846	TCONS_00012845/TCONS_00012847	245682	246197	+	0,1^2-	intron retention	PREDICTED: phospholipase B1, membrane-associated-like	>XP_017773375.1 PREDICTED: phospholipase B1, membrane-associated-like [Nicrophorus vespilloides] Score = 746 bits (1926), Expect = 0.0 Score = 746 bits (1926), Expect = 0.0 Identities = 373/447 (83%), Positives = 390/447 (87%) Frame = +1
scaffold13|size752224	TCONS_00012849	TCONS_00012850	257302	257645	+	0,1^2-	intron retention	PREDICTED: phospholipase B1, membrane-associated-like	>XP_017773382.1 PREDICTED: phospholipase B1, membrane-associated-like [Nicrophorus vespilloides] Score = 836 bits (2159), Expect = 0.0 Score = 836 bits (2159), Expect = 0.0 Identities = 405/424 (95%), Positives = 415/424 (97%) Frame = +3
scaffold13|size752224	TCONS_00012854	TCONS_00012853	372558	375121	+	0,1^2-	intron retention	PREDICTED: tyrosine kinase receptor Cad96Ca	>XP_017781118.1 PREDICTED: tyrosine kinase receptor Cad96Ca [Nicrophorus vespilloides] Score = 1203 bits (3112), Expect = 0.0 Score = 1203 bits (3112), Expect = 0.0 Identities = 592/633 (93%), Positives = 600/633 (94%) Frame = +1
scaffold13|size752224	TCONS_00012855/TCONS_00012857	TCONS_00012856	413494	421346	+	0,1-2^;0,1^2-	complex events	PREDICTED: tachykinin-like peptides receptor 86C, partial	>XP_017781116.1 PREDICTED: tachykinin-like peptides receptor 86C, partial [Nicrophorus vespilloides] Score = 476 bits (1225), Expect = e-133 Score = 476 bits (1225), Expect = e-133 Identities = 231/259 (89%), Positives = 235/259 (90%) Frame = +3
scaffold13|size752224	TCONS_00012857/TCONS_00012858/TCONS_00012860/TCONS_00012862	TCONS_00012855/TCONS_00012856/TCONS_00012859/TCONS_00012861	449289	450120	+	0,1^2-	intron retention	PREDICTED: tachykinin-like peptides receptor 86C, partial	>XP_017781116.1 PREDICTED: tachykinin-like peptides receptor 86C, partial [Nicrophorus vespilloides] Score = 476 bits (1225), Expect = e-133 Score = 476 bits (1225), Expect = e-133 Identities = 231/259 (89%), Positives = 235/259 (90%) Frame = +2
scaffold13|size752224	TCONS_00012860/TCONS_00012861	TCONS_00012859/TCONS_00012862	415580	421346	+	0,1-2^	exon skipping	PREDICTED: tachykinin-like peptides receptor 86C	>XP_017785626.1 PREDICTED: tachykinin-like peptides receptor 86C [Nicrophorus vespilloides] Score = 273 bits (697), Expect = 4e-72 Score = 273 bits (697), Expect = 4e-72 Identities = 132/161 (81%), Positives = 136/161 (84%), Gaps = 2/161 (1%) Frame = +2
scaffold13|size752224	TCONS_00012858	TCONS_00012859/TCONS_00012862	415580	447235	+	0,1-2^3-4^5-6^	complex events	PREDICTED: tachykinin-like peptides receptor 86C	>XP_017785626.1 PREDICTED: tachykinin-like peptides receptor 86C [Nicrophorus vespilloides] Score = 269 bits (687), Expect = 5e-71 Score = 269 bits (687), Expect = 5e-71 Identities = 130/159 (81%), Positives = 134/159 (84%), Gaps = 2/159 (1%) Frame = +1
scaffold13|size752224	TCONS_00012858	TCONS_00012860/TCONS_00012861	415580	447235	+	0,1-2^3-4^	complex events	PREDICTED: tachykinin-like peptides receptor 86C	>XP_017785626.1 PREDICTED: tachykinin-like peptides receptor 86C [Nicrophorus vespilloides] Score = 269 bits (687), Expect = 5e-71 Score = 269 bits (687), Expect = 5e-71 Identities = 130/159 (81%), Positives = 134/159 (84%), Gaps = 2/159 (1%) Frame = +1
scaffold13|size752224	TCONS_00012872	TCONS_00012870	467334	467594	+	1-,2-	alternative acceptor site	PREDICTED: uncharacterized protein LOC108568830	>XP_017785620.1 PREDICTED: uncharacterized protein LOC108568830 [Nicrophorus vespilloides] Score = 197 bits (501), Expect = 9e-50 Score = 197 bits (501), Expect = 9e-50 Identities = 92/110 (83%), Positives = 94/110 (85%) Frame = +1
scaffold13|size752224	TCONS_00012871	TCONS_00012872	467108	467436	+	0,1-2^	exon skipping	PREDICTED: uncharacterized protein LOC108568830	>XP_017785620.1 PREDICTED: uncharacterized protein LOC108568830 [Nicrophorus vespilloides] Score = 73.6 bits (179), Expect = 1e-12 Score = 73.6 bits (179), Expect = 1e-12 Identities = 32/32 (100%), Positives = 32/32 (100%) Frame = +1
scaffold13|size752224	TCONS_00012870	TCONS_00012871	467108	467594	+	1-2^4-,3-	complex events	PREDICTED: uncharacterized protein LOC108568830	>XP_017785620.1 PREDICTED: uncharacterized protein LOC108568830 [Nicrophorus vespilloides] Score = 137 bits (345), Expect(2) = 2e-47 Score = 137 bits (345), Expect(2) = 2e-47 Identities = 62/65 (95%), Positives = 64/65 (98%) Frame = +1
scaffold13|size752224	TCONS_00012883	TCONS_00012888	527825	528221	+	0,1-2^	exon skipping	PREDICTED: thiosulfate sulfurtransferase-like	>XP_017785611.1 PREDICTED: thiosulfate sulfurtransferase-like [Nicrophorus vespilloides] Score = 226 bits (576), Expect = 2e-58 Score = 226 bits (576), Expect = 2e-58 Identities = 112/130 (86%), Positives = 119/130 (91%) Frame = +1
scaffold13|size752224	TCONS_00012885	TCONS_00012884/TCONS_00012886	524384	530112	+	1^,2^	alternative donor site	PREDICTED: thiosulfate sulfurtransferase-like	>XP_017785611.1 PREDICTED: thiosulfate sulfurtransferase-like [Nicrophorus vespilloides] Score = 238 bits (606), Expect = 2e-61 Score = 238 bits (606), Expect = 2e-61 Identities = 116/127 (91%), Positives = 121/127 (95%) Frame = +3
scaffold13|size752224	TCONS_00012887	TCONS_00012885/TCONS_00012886	531934	533002	+	0,1^2-	intron retention	PREDICTED: UPF0396 protein CG6066	>XP_017785655.1 PREDICTED: UPF0396 protein CG6066 [Nicrophorus vespilloides] Score = 245 bits (625), Expect = 2e-63 Score = 245 bits (625), Expect = 2e-63 Identities = 130/146 (89%), Positives = 131/146 (89%), Gaps = 1/146 (0%) Frame = -2
scaffold13|size752224	TCONS_00012894	TCONS_00012893	544176	544733	+	0,1^2-	intron retention	PREDICTED: uncharacterized protein LOC108568847	>XP_017785673.1 PREDICTED: uncharacterized protein LOC108568847 [Nicrophorus vespilloides] Score = 1311 bits (3393), Expect = 0.0 Score = 1311 bits (3393), Expect = 0.0 Identities = 665/881 (75%), Positives = 755/881 (85%), Gaps = 8/881 (0%) Frame = +3
scaffold13|size752224	TCONS_00012897/TCONS_00012899	TCONS_00012896	553737	557794	+	1-3^4-7^8-,2-5^6-	complex events	PREDICTED: double-stranded RNA-specific editase Adar	>XP_017785681.1 PREDICTED: double-stranded RNA-specific editase Adar [Nicrophorus vespilloides] Score = 737 bits (1903), Expect = 0.0 Score = 737 bits (1903), Expect = 0.0 Identities = 362/365 (99%), Positives = 365/365 (100%) Frame = +2
scaffold13|size752224	TCONS_00012895/TCONS_00012898	TCONS_00012896	553737	556923	+	1-3^4-,2-	complex events	PREDICTED: double-stranded RNA-specific editase Adar	>XP_017785681.1 PREDICTED: double-stranded RNA-specific editase Adar [Nicrophorus vespilloides] Score = 1165 bits (3014), Expect = 0.0 Score = 1165 bits (3014), Expect = 0.0 Identities = 578/597 (96%), Positives = 583/597 (97%) Frame = +2
scaffold13|size752224	TCONS_00012898	TCONS_00012897/TCONS_00012899	556788	557547	+	1^,2^	alternative donor site	PREDICTED: double-stranded RNA-specific editase Adar	>XP_017785681.1 PREDICTED: double-stranded RNA-specific editase Adar [Nicrophorus vespilloides] Score = 1165 bits (3014), Expect = 0.0 Score = 1165 bits (3014), Expect = 0.0 Identities = 578/597 (96%), Positives = 583/597 (97%) Frame = +2
scaffold13|size752224	TCONS_00012895/TCONS_00012896	TCONS_00012898	556923	557794	+	1-,2-	alternative acceptor site	PREDICTED: double-stranded RNA-specific editase Adar	>XP_017785681.1 PREDICTED: double-stranded RNA-specific editase Adar [Nicrophorus vespilloides] Score = 739 bits (1908), Expect = 0.0 Score = 739 bits (1908), Expect = 0.0 Identities = 363/366 (99%), Positives = 366/366 (100%) Frame = +2
scaffold13|size752224	TCONS_00012895	TCONS_00012897/TCONS_00012899	556788	557794	+	1^2-,3^4-	complex events	PREDICTED: double-stranded RNA-specific editase Adar	>XP_017785681.1 PREDICTED: double-stranded RNA-specific editase Adar [Nicrophorus vespilloides] Score = 739 bits (1908), Expect = 0.0 Score = 739 bits (1908), Expect = 0.0 Identities = 363/366 (99%), Positives = 366/366 (100%) Frame = +3
scaffold13|size752224	TCONS_00012907	TCONS_00012908/TCONS_00012911	675333	676533	+	1^,2^	alternative donor site	PREDICTED: spermine oxidase-like	>XP_017785623.1 PREDICTED: spermine oxidase-like [Nicrophorus vespilloides] Score = 469 bits (1207), Expect = e-131 Score = 469 bits (1207), Expect = e-131 Identities = 217/353 (61%), Positives = 271/353 (76%), Gaps = 2/353 (0%) Frame = +2
scaffold13|size752224	TCONS_00012907	TCONS_00012909/TCONS_00012912	674245	676533	+	1-3^,2-4^	complex events	PREDICTED: spermine oxidase-like	>XP_017785623.1 PREDICTED: spermine oxidase-like [Nicrophorus vespilloides] Score = 469 bits (1207), Expect = e-131 Score = 469 bits (1207), Expect = e-131 Identities = 217/353 (61%), Positives = 271/353 (76%), Gaps = 2/353 (0%) Frame = +2
scaffold13|size752224	TCONS_00012910	TCONS_00012909/TCONS_00012912	674245	676480	+	1-,2-	alternative acceptor site	PREDICTED: spermine oxidase-like	>XP_017785623.1 PREDICTED: spermine oxidase-like [Nicrophorus vespilloides] Score = 575 bits (1482), Expect = e-163 Score = 575 bits (1482), Expect = e-163 Identities = 266/426 (62%), Positives = 331/426 (77%), Gaps = 2/426 (0%) Frame = +2
scaffold13|size752224	TCONS_00012910	TCONS_00012907	674245	676533	+	1-4^,2-3^	complex events	PREDICTED: spermine oxidase-like	>XP_017785623.1 PREDICTED: spermine oxidase-like [Nicrophorus vespilloides] Score = 575 bits (1482), Expect = e-163 Score = 575 bits (1482), Expect = e-163 Identities = 266/426 (62%), Positives = 331/426 (77%), Gaps = 2/426 (0%) Frame = +2
scaffold13|size752224	TCONS_00012919	TCONS_00012918	698106	701214	+	0,1^2-	intron retention	PREDICTED: cAMP-dependent protein kinase catalytic subunit	>XP_017785680.1 PREDICTED: cAMP-dependent protein kinase catalytic subunit [Nicrophorus vespilloides] Score = 691 bits (1784), Expect = 0.0 Score = 691 bits (1784), Expect = 0.0 Identities = 339/353 (96%), Positives = 339/353 (96%) Frame = +1
scaffold13|size752224	TCONS_00012924	TCONS_00012925	50332	50782	-	1-,2-	alternative acceptor site	PREDICTED: transmembrane protein C5orf28 homolog	>XP_017780185.1 PREDICTED: transmembrane protein C5orf28 homolog [Nicrophorus vespilloides] Score = 346 bits (887), Expect = 6e-94 Score = 346 bits (887), Expect = 6e-94 Identities = 170/202 (84%), Positives = 178/202 (88%) Frame = -3
scaffold13|size752224	TCONS_00012928	TCONS_00012927	56881	57735	-	0,1^2-	intron retention	PREDICTED: membrane-bound transcription factor site-2 protease	>XP_017775355.1 PREDICTED: membrane-bound transcription factor site-2 protease [Nicrophorus vespilloides] Score = 406 bits (1044), Expect = e-112 Score = 406 bits (1044), Expect = e-112 Identities = 195/210 (92%), Positives = 196/210 (93%) Frame = +2
scaffold13|size752224	TCONS_00012933/TCONS_00012934/TCONS_00012935/TCONS_00012936/TCONS_00012943/TCONS_00012945/TCONS_00012949/TCONS_00012951/TCONS_00012953/TCONS_00012954	TCONS_00012937/TCONS_00012938/TCONS_00012939/TCONS_00012940/TCONS_00012941/TCONS_00012942/TCONS_00012944/TCONS_00012946/TCONS_00012947/TCONS_00012948/TCONS_00012950/TCONS_00012952	81339	85319	-	1^,2^	alternative donor site	PREDICTED: protein lap4-like isoform X6	>XP_017775343.1 PREDICTED: protein lap4-like isoform X6 [Nicrophorus vespilloides] Score = 1897 bits (4915), Expect = 0.0 Score = 1897 bits (4915), Expect = 0.0 Identities = 1035/1297 (79%), Positives = 1062/1297 (81%), Gaps = 69/1297 (5%) Frame = -1
scaffold13|size752224	TCONS_00012933/TCONS_00012936/TCONS_00012937/TCONS_00012941/TCONS_00012947/TCONS_00012948/TCONS_00012951/TCONS_00012953	TCONS_00012934/TCONS_00012943/TCONS_00012944/TCONS_00012946/TCONS_00012949/TCONS_00012952	72086	73802	-	0,1-2^	exon skipping	PREDICTED: protein lap4-like isoform X6	>XP_017775343.1 PREDICTED: protein lap4-like isoform X6 [Nicrophorus vespilloides] Score = 1897 bits (4915), Expect = 0.0 Score = 1897 bits (4915), Expect = 0.0 Identities = 1035/1297 (79%), Positives = 1062/1297 (81%), Gaps = 69/1297 (5%) Frame = -1
scaffold13|size752224	TCONS_00012934/TCONS_00012935/TCONS_00012936/TCONS_00012937/TCONS_00012938/TCONS_00012939/TCONS_00012940/TCONS_00012941/TCONS_00012942/TCONS_00012944/TCONS_00012945/TCONS_00012946/TCONS_00012947/TCONS_00012948/TCONS_00012949/TCONS_00012950/TCONS_00012951/TCONS_00012952/TCONS_00012953	TCONS_00012933/TCONS_00012943/TCONS_00012954	79500	80989	-	0,1-2^	exon skipping	PREDICTED: protein lap4-like isoform X6	>XP_017775343.1 PREDICTED: protein lap4-like isoform X6 [Nicrophorus vespilloides] Score = 1189 bits (3077), Expect = 0.0 Score = 1189 bits (3077), Expect = 0.0 Identities = 634/746 (84%), Positives = 642/746 (86%), Gaps = 11/746 (1%) Frame = -1
scaffold13|size752224	TCONS_00012934/TCONS_00012935/TCONS_00012936/TCONS_00012937/TCONS_00012938/TCONS_00012939/TCONS_00012940/TCONS_00012942/TCONS_00012943/TCONS_00012944/TCONS_00012945/TCONS_00012946/TCONS_00012947/TCONS_00012948/TCONS_00012949/TCONS_00012950/TCONS_00012951/TCONS_00012952/TCONS_00012953	TCONS_00012933/TCONS_00012941	75652	78760	-	0,1-2^	exon skipping	PREDICTED: protein lap4-like isoform X6	>XP_017775343.1 PREDICTED: protein lap4-like isoform X6 [Nicrophorus vespilloides] Score = 1189 bits (3077), Expect = 0.0 Score = 1189 bits (3077), Expect = 0.0 Identities = 634/746 (84%), Positives = 642/746 (86%), Gaps = 11/746 (1%) Frame = -1
scaffold13|size752224	TCONS_00012935/TCONS_00012938/TCONS_00012939/TCONS_00012940/TCONS_00012942/TCONS_00012945/TCONS_00012950	TCONS_00012934/TCONS_00012943/TCONS_00012944/TCONS_00012946/TCONS_00012949/TCONS_00012952	72086	73469	-	1^,2^	alternative donor site	PREDICTED: protein lap4-like isoform X6	>XP_017775343.1 PREDICTED: protein lap4-like isoform X6 [Nicrophorus vespilloides] Score = 1192 bits (3083), Expect = 0.0 Score = 1192 bits (3083), Expect = 0.0 Identities = 641/785 (81%), Positives = 656/785 (83%), Gaps = 11/785 (1%) Frame = -1
scaffold13|size752224	TCONS_00012939/TCONS_00012944	TCONS_00012940/TCONS_00012941/TCONS_00012942/TCONS_00012943/TCONS_00012945/TCONS_00012946/TCONS_00012947/TCONS_00012948/TCONS_00012949/TCONS_00012950/TCONS_00012951/TCONS_00012952/TCONS_00012953	98281	99143	-	1-,2-	alternative acceptor site	PREDICTED: protein lap4-like isoform X7	>XP_017775344.1 PREDICTED: protein lap4-like isoform X7 [Nicrophorus vespilloides] Score = 2874 bits (7451), Expect = 0.0 Score = 2874 bits (7451), Expect = 0.0 Identities = 1513/1691 (89%), Positives = 1532/1691 (90%), Gaps = 11/1691 (0%) Frame = -1
scaffold13|size752224	TCONS_00012941/TCONS_00012943/TCONS_00012945/TCONS_00012946/TCONS_00012947/TCONS_00012949/TCONS_00012950/TCONS_00012951	TCONS_00012939/TCONS_00012940/TCONS_00012942/TCONS_00012944/TCONS_00012948/TCONS_00012952/TCONS_00012953	89142	94037	-	0,1-2^	exon skipping	PREDICTED: protein lap4-like isoform X6	>XP_017775343.1 PREDICTED: protein lap4-like isoform X6 [Nicrophorus vespilloides] Score = 2173 bits (5631), Expect = 0.0 Score = 2173 bits (5631), Expect = 0.0 Identities = 1164/1402 (83%), Positives = 1178/1402 (84%), Gaps = 82/1402 (5%) Frame = -1
scaffold13|size752224	TCONS_00012958	TCONS_00012956	127300	127773	-	1-,2-	alternative acceptor site	PREDICTED: alpha-2-macroglobulin receptor-associated protein	>XP_017775349.1 PREDICTED: alpha-2-macroglobulin receptor-associated protein [Nicrophorus vespilloides] Score = 583 bits (1502), Expect = e-165 Score = 583 bits (1502), Expect = e-165 Identities = 291/357 (81%), Positives = 318/357 (89%), Gaps = 1/357 (0%) Frame = -3
scaffold13|size752224	TCONS_00012958	TCONS_00012956/TCONS_00012957	126307	127246	-	0,1^2-	intron retention	PREDICTED: alpha-2-macroglobulin receptor-associated protein	>XP_017775349.1 PREDICTED: alpha-2-macroglobulin receptor-associated protein [Nicrophorus vespilloides] Score = 583 bits (1502), Expect = e-165 Score = 583 bits (1502), Expect = e-165 Identities = 291/357 (81%), Positives = 318/357 (89%), Gaps = 1/357 (0%) Frame = -3
scaffold13|size752224	TCONS_00012957	TCONS_00012958	127246	127720	-	1^,2^	alternative donor site	PREDICTED: alpha-2-macroglobulin receptor-associated protein	>XP_017775349.1 PREDICTED: alpha-2-macroglobulin receptor-associated protein [Nicrophorus vespilloides] Score = 514 bits (1324), Expect = e-145 Score = 514 bits (1324), Expect = e-145 Identities = 267/357 (74%), Positives = 294/357 (82%), Gaps = 26/357 (7%) Frame = -3
scaffold13|size752224	TCONS_00012957	TCONS_00012956	127246	127773	-	1-3^,2-4^	complex events	PREDICTED: alpha-2-macroglobulin receptor-associated protein	>XP_017775349.1 PREDICTED: alpha-2-macroglobulin receptor-associated protein [Nicrophorus vespilloides] Score = 514 bits (1324), Expect = e-145 Score = 514 bits (1324), Expect = e-145 Identities = 267/357 (74%), Positives = 294/357 (82%), Gaps = 26/357 (7%) Frame = -3
scaffold13|size752224	TCONS_00012960/TCONS_00012961	TCONS_00012959	145518	146732	-	0,1^2-	intron retention	PREDICTED: cell division cycle and apoptosis regulator protein 1-like	>XP_017775351.1 PREDICTED: cell division cycle and apoptosis regulator protein 1-like [Nicrophorus vespilloides] Score = 681 bits (1756), Expect = 0.0 Score = 681 bits (1756), Expect = 0.0 Identities = 358/492 (72%), Positives = 361/492 (73%) Frame = -2
scaffold13|size752224	TCONS_00012959/TCONS_00012960	TCONS_00012961	143511	144606	-	0,1-2^	exon skipping	PREDICTED: cell division cycle and apoptosis regulator protein 1-like	>XP_017775351.1 PREDICTED: cell division cycle and apoptosis regulator protein 1-like [Nicrophorus vespilloides] Score = 681 bits (1756), Expect = 0.0 Score = 681 bits (1756), Expect = 0.0 Identities = 358/492 (72%), Positives = 361/492 (73%) Frame = -2
scaffold13|size752224	TCONS_00012974/TCONS_00012976/TCONS_00012979	TCONS_00012977/TCONS_00012982	478484	479010	-	0,1^2-	intron retention	PREDICTED: uncharacterized protein LOC108568854 isoform X2	>XP_017785685.1 PREDICTED: uncharacterized protein LOC108568854 isoform X2 [Nicrophorus vespilloides] Score = 540 bits (1392), Expect = e-152 Score = 540 bits (1392), Expect = e-152 Identities = 269/324 (83%), Positives = 285/324 (87%), Gaps = 1/324 (0%) Frame = -3
scaffold13|size752224	TCONS_00012974/TCONS_00012976/TCONS_00012979	TCONS_00012975/TCONS_00012978/TCONS_00012980/TCONS_00012981	478484	481264	-	1-,2-	alternative acceptor site	PREDICTED: uncharacterized protein LOC108568854 isoform X2	>XP_017785685.1 PREDICTED: uncharacterized protein LOC108568854 isoform X2 [Nicrophorus vespilloides] Score = 540 bits (1392), Expect = e-152 Score = 540 bits (1392), Expect = e-152 Identities = 269/324 (83%), Positives = 285/324 (87%), Gaps = 1/324 (0%) Frame = -3
scaffold13|size752224	TCONS_00012975/TCONS_00012977/TCONS_00012978/TCONS_00012979/TCONS_00012981/TCONS_00012982	TCONS_00012980	483234	483405	-	1-,2-	alternative acceptor site	PREDICTED: uncharacterized protein LOC108568854 isoform X2	>XP_017785685.1 PREDICTED: uncharacterized protein LOC108568854 isoform X2 [Nicrophorus vespilloides] Score = 1071 bits (2770), Expect = 0.0 Score = 1071 bits (2770), Expect = 0.0 Identities = 545/600 (90%), Positives = 555/600 (92%) Frame = -3
scaffold13|size752224	TCONS_00012975/TCONS_00012978/TCONS_00012980/TCONS_00012981	TCONS_00012977/TCONS_00012982	478733	481264	-	0,1-2^	exon skipping	PREDICTED: uncharacterized protein LOC108568854 isoform X2	>XP_017785685.1 PREDICTED: uncharacterized protein LOC108568854 isoform X2 [Nicrophorus vespilloides] Score = 1071 bits (2770), Expect = 0.0 Score = 1071 bits (2770), Expect = 0.0 Identities = 545/600 (90%), Positives = 555/600 (92%) Frame = -3
scaffold13|size752224	TCONS_00012976	TCONS_00012975/TCONS_00012978	482679	483726	-	0,1-2^3-4^5-6^	complex events	PREDICTED: uncharacterized protein LOC108568854 isoform X2	>XP_017785685.1 PREDICTED: uncharacterized protein LOC108568854 isoform X2 [Nicrophorus vespilloides] Score = 540 bits (1392), Expect = e-152 Score = 540 bits (1392), Expect = e-152 Identities = 269/324 (83%), Positives = 285/324 (87%), Gaps = 1/324 (0%) Frame = -3
scaffold13|size752224	TCONS_00012976	TCONS_00012977/TCONS_00012979/TCONS_00012981/TCONS_00012982	482679	483726	-	0,1-2^3-4^	complex events	PREDICTED: uncharacterized protein LOC108568854 isoform X2	>XP_017785685.1 PREDICTED: uncharacterized protein LOC108568854 isoform X2 [Nicrophorus vespilloides] Score = 540 bits (1392), Expect = e-152 Score = 540 bits (1392), Expect = e-152 Identities = 269/324 (83%), Positives = 285/324 (87%), Gaps = 1/324 (0%) Frame = -3
scaffold13|size752224	TCONS_00012977/TCONS_00012979/TCONS_00012980/TCONS_00012981/TCONS_00012982	TCONS_00012975/TCONS_00012978	482679	483234	-	0,1-2^	exon skipping	PREDICTED: uncharacterized protein LOC108568854 isoform X1	>XP_017785684.1 PREDICTED: uncharacterized protein LOC108568854 isoform X1 [Nicrophorus vespilloides] Score = 1107 bits (2863), Expect = 0.0 Score = 1107 bits (2863), Expect = 0.0 Identities = 557/597 (93%), Positives = 568/597 (95%) Frame = -2
scaffold13|size752224	TCONS_00012983/TCONS_00012987/TCONS_00012990/TCONS_00012992/TCONS_00012994	TCONS_00012989/TCONS_00012991/TCONS_00012993	520210	522983	-	0,1-2^3-4^	complex events	PREDICTED: cytoplasmic dynein 1 intermediate chain isoform X18	>XP_017785652.1 PREDICTED: cytoplasmic dynein 1 intermediate chain isoform X18 [Nicrophorus vespilloides] Score = 1168 bits (3021), Expect = 0.0 Score = 1168 bits (3021), Expect = 0.0 Identities = 583/664 (87%), Positives = 587/664 (88%) Frame = -1
scaffold13|size752224	TCONS_00012983/TCONS_00012987/TCONS_00012990/TCONS_00012992/TCONS_00012994	TCONS_00012985	520210	522983	-	0,1-2^	exon skipping	PREDICTED: cytoplasmic dynein 1 intermediate chain isoform X18	>XP_017785652.1 PREDICTED: cytoplasmic dynein 1 intermediate chain isoform X18 [Nicrophorus vespilloides] Score = 1168 bits (3021), Expect = 0.0 Score = 1168 bits (3021), Expect = 0.0 Identities = 583/664 (87%), Positives = 587/664 (88%) Frame = -1
scaffold13|size752224	TCONS_00012983/TCONS_00012987/TCONS_00012992	TCONS_00012988/TCONS_00012995	518276	522983	-	1-2^5-,3-4^6-	complex events	PREDICTED: cytoplasmic dynein 1 intermediate chain isoform X18	>XP_017785652.1 PREDICTED: cytoplasmic dynein 1 intermediate chain isoform X18 [Nicrophorus vespilloides] Score = 1168 bits (3021), Expect = 0.0 Score = 1168 bits (3021), Expect = 0.0 Identities = 583/664 (87%), Positives = 587/664 (88%) Frame = -1
scaffold13|size752224	TCONS_00012984/TCONS_00012986	TCONS_00012985/TCONS_00012989/TCONS_00012991/TCONS_00012993	519314	520828	-	0,1-2^	exon skipping	PREDICTED: cytoplasmic dynein 1 intermediate chain isoform X8	>XP_017785641.1 PREDICTED: cytoplasmic dynein 1 intermediate chain isoform X8 [Nicrophorus vespilloides] Score = 1186 bits (3068), Expect = 0.0 Score = 1186 bits (3068), Expect = 0.0 Identities = 593/686 (86%), Positives = 598/686 (87%) Frame = -2
scaffold13|size752224	TCONS_00012984/TCONS_00012986	TCONS_00012990/TCONS_00012994	519314	522983	-	1-2^3-4^,5-6^	complex events	PREDICTED: cytoplasmic dynein 1 intermediate chain isoform X8	>XP_017785641.1 PREDICTED: cytoplasmic dynein 1 intermediate chain isoform X8 [Nicrophorus vespilloides] Score = 1186 bits (3068), Expect = 0.0 Score = 1186 bits (3068), Expect = 0.0 Identities = 593/686 (86%), Positives = 598/686 (87%) Frame = -2
scaffold13|size752224	TCONS_00012984/TCONS_00012986	TCONS_00012983/TCONS_00012987/TCONS_00012992	518276	522983	-	1-2^3-4^7-8^10-,5-6^9-	complex events	PREDICTED: cytoplasmic dynein 1 intermediate chain isoform X8	>XP_017785641.1 PREDICTED: cytoplasmic dynein 1 intermediate chain isoform X8 [Nicrophorus vespilloides] Score = 1186 bits (3068), Expect = 0.0 Score = 1186 bits (3068), Expect = 0.0 Identities = 593/686 (86%), Positives = 598/686 (87%) Frame = -2
scaffold13|size752224	TCONS_00012985	TCONS_00012984/TCONS_00012986/TCONS_00012989/TCONS_00012991/TCONS_00012993	520860	522983	-	0,1-2^	exon skipping	PREDICTED: cytoplasmic dynein 1 intermediate chain isoform X11	>XP_017785644.1 PREDICTED: cytoplasmic dynein 1 intermediate chain isoform X11 [Nicrophorus vespilloides] Score = 1184 bits (3062), Expect = 0.0 Score = 1184 bits (3062), Expect = 0.0 Identities = 591/683 (86%), Positives = 595/683 (87%) Frame = -1
scaffold13|size752224	TCONS_00012985/TCONS_00012989/TCONS_00012990/TCONS_00012991/TCONS_00012993/TCONS_00012994	TCONS_00012983/TCONS_00012987/TCONS_00012992	518276	520190	-	1-2^4-,3-	complex events	PREDICTED: cytoplasmic dynein 1 intermediate chain isoform X11	>XP_017785644.1 PREDICTED: cytoplasmic dynein 1 intermediate chain isoform X11 [Nicrophorus vespilloides] Score = 1184 bits (3062), Expect = 0.0 Score = 1184 bits (3062), Expect = 0.0 Identities = 591/683 (86%), Positives = 595/683 (87%) Frame = -1
scaffold13|size752224	TCONS_00012986/TCONS_00012988/TCONS_00012990/TCONS_00012991/TCONS_00012992	TCONS_00012987/TCONS_00012993/TCONS_00012994/TCONS_00012995	523482	524260	-	1^,2^	alternative donor site	PREDICTED: cytoplasmic dynein 1 intermediate chain isoform X5	>XP_017785638.1 PREDICTED: cytoplasmic dynein 1 intermediate chain isoform X5 [Nicrophorus vespilloides] Score = 1200 bits (3105), Expect = 0.0 Score = 1200 bits (3105), Expect = 0.0 Identities = 599/693 (86%), Positives = 605/693 (87%) Frame = -1
scaffold13|size752224	TCONS_00012986/TCONS_00012988/TCONS_00012990/TCONS_00012991/TCONS_00012992	TCONS_00012989	523169	523955	-	1-,2-	alternative acceptor site	PREDICTED: cytoplasmic dynein 1 intermediate chain isoform X5	>XP_017785638.1 PREDICTED: cytoplasmic dynein 1 intermediate chain isoform X5 [Nicrophorus vespilloides] Score = 1200 bits (3105), Expect = 0.0 Score = 1200 bits (3105), Expect = 0.0 Identities = 599/693 (86%), Positives = 605/693 (87%) Frame = -1
scaffold13|size752224	TCONS_00012988/TCONS_00012995	TCONS_00012990/TCONS_00012994	519314	522983	-	0,1-2^	exon skipping	PREDICTED: cytoplasmic dynein 1 intermediate chain isoform X17	>XP_017785651.1 PREDICTED: cytoplasmic dynein 1 intermediate chain isoform X17 [Nicrophorus vespilloides] Score = 1138 bits (2944), Expect = 0.0 Score = 1138 bits (2944), Expect = 0.0 Identities = 572/665 (86%), Positives = 577/665 (86%) Frame = -1
scaffold13|size752224	TCONS_00012988/TCONS_00012995	TCONS_00012984/TCONS_00012986	519314	522983	-	0,1-2^3-4^	complex events	PREDICTED: cytoplasmic dynein 1 intermediate chain isoform X17	>XP_017785651.1 PREDICTED: cytoplasmic dynein 1 intermediate chain isoform X17 [Nicrophorus vespilloides] Score = 1138 bits (2944), Expect = 0.0 Score = 1138 bits (2944), Expect = 0.0 Identities = 572/665 (86%), Positives = 577/665 (86%) Frame = -1
scaffold13|size752224	TCONS_00012988/TCONS_00012995	TCONS_00012989/TCONS_00012991/TCONS_00012993	519314	522983	-	0,1-2^3-4^5-6^	complex events	PREDICTED: cytoplasmic dynein 1 intermediate chain isoform X17	>XP_017785651.1 PREDICTED: cytoplasmic dynein 1 intermediate chain isoform X17 [Nicrophorus vespilloides] Score = 1138 bits (2944), Expect = 0.0 Score = 1138 bits (2944), Expect = 0.0 Identities = 572/665 (86%), Positives = 577/665 (86%) Frame = -1
scaffold13|size752224	TCONS_00012989	TCONS_00012987/TCONS_00012993/TCONS_00012994/TCONS_00012995	523169	524260	-	1^4-,2^3-	complex events	PREDICTED: cytoplasmic dynein 1 intermediate chain isoform X5	>XP_017785638.1 PREDICTED: cytoplasmic dynein 1 intermediate chain isoform X5 [Nicrophorus vespilloides] Score = 1195 bits (3091), Expect = 0.0 Score = 1195 bits (3091), Expect = 0.0 Identities = 596/690 (86%), Positives = 602/690 (87%) Frame = -3
scaffold13|size752224	TCONS_00013000/TCONS_00013001/TCONS_00013002/TCONS_00013007	TCONS_00012998/TCONS_00012999/TCONS_00013003/TCONS_00013005/TCONS_00013006	538529	542610	-	1-,2-	alternative acceptor site	PREDICTED: DCN1-like protein 5 isoform X1	>XP_017785676.1 PREDICTED: DCN1-like protein 5 isoform X1 [Nicrophorus vespilloides] Score = 479 bits (1234), Expect = e-134 Score = 479 bits (1234), Expect = e-134 Identities = 231/243 (95%), Positives = 236/243 (97%) Frame = -2
scaffold13|size752224	TCONS_00012999/TCONS_00013000/TCONS_00013002/TCONS_00013006	TCONS_00012998/TCONS_00013001/TCONS_00013005/TCONS_00013007	542729	543598	-	1^,2^	alternative donor site	PREDICTED: DCN1-like protein 5 isoform X1	>XP_017785676.1 PREDICTED: DCN1-like protein 5 isoform X1 [Nicrophorus vespilloides] Score = 479 bits (1234), Expect = e-134 Score = 479 bits (1234), Expect = e-134 Identities = 231/243 (95%), Positives = 236/243 (97%) Frame = -1
scaffold13|size752224	TCONS_00013002	TCONS_00012997/TCONS_00012998/TCONS_00012999/TCONS_00013000/TCONS_00013001	537318	538182	-	0,1^2-	intron retention	PREDICTED: DCN1-like protein 5 isoform X1	>XP_017785676.1 PREDICTED: DCN1-like protein 5 isoform X1 [Nicrophorus vespilloides] Score = 479 bits (1234), Expect = e-134 Score = 479 bits (1234), Expect = e-134 Identities = 231/243 (95%), Positives = 236/243 (97%) Frame = -1
scaffold13|size752224	TCONS_00013003	TCONS_00012998/TCONS_00013001/TCONS_00013005/TCONS_00013007	542610	543598	-	0,1^2-	intron retention	PREDICTED: DCN1-like protein 5 isoform X1	>XP_017785676.1 PREDICTED: DCN1-like protein 5 isoform X1 [Nicrophorus vespilloides] Score = 471 bits (1213), Expect = e-132 Score = 471 bits (1213), Expect = e-132 Identities = 229/243 (94%), Positives = 234/243 (96%), Gaps = 2/243 (0%) Frame = -1
scaffold13|size752224	TCONS_00013013	TCONS_00013012	561443	563379	-	0,1^2-	intron retention	PREDICTED: inhibitor of growth protein 3	>XP_017785682.1 PREDICTED: inhibitor of growth protein 3 [Nicrophorus vespilloides] Score = 529 bits (1363), Expect = e-149 Score = 529 bits (1363), Expect = e-149 Identities = 271/361 (75%), Positives = 275/361 (76%) Frame = +3
scaffold13|size752224	TCONS_00013021/TCONS_00013022/TCONS_00013024	TCONS_00013020/TCONS_00013023	620871	623495	-	0,1-2^	exon skipping	PREDICTED: metal transporter CNNM4 isoform X2	>XP_017785691.1 PREDICTED: metal transporter CNNM4 isoform X2 [Nicrophorus vespilloides] Score = 911 bits (2354), Expect = 0.0 Score = 911 bits (2354), Expect = 0.0 Identities = 459/469 (97%), Positives = 466/469 (99%) Frame = -2
scaffold13|size752224	TCONS_00013026	TCONS_00013025	659621	660084	-	1-,2-	alternative acceptor site	PREDICTED: valacyclovir hydrolase	>XP_017785694.1 PREDICTED: valacyclovir hydrolase [Nicrophorus vespilloides] Score = 568 bits (1465), Expect = e-161 Score = 568 bits (1465), Expect = e-161 Identities = 271/283 (95%), Positives = 279/283 (98%) Frame = -3
scaffold13|size752224	TCONS_00013030	TCONS_00013029	677506	679393	-	1^4-,2^3-	complex events	PREDICTED: X-linked retinitis pigmentosa GTPase regulator-interacting protein 1-like	>XP_017785702.1 PREDICTED: X-linked retinitis pigmentosa GTPase regulator-interacting protein 1-like [Nicrophorus vespilloides] Score = 63.2 bits (152), Expect = 5e-09 Score = 63.2 bits (152), Expect = 5e-09 Identities = 31/34 (91%), Positives = 31/34 (91%), Gaps = 2/34 (5%) Frame = -1
scaffold16|size378256	TCONS_00020279	TCONS_00020280/TCONS_00020281	134376	135858	+	0,1^2-	intron retention	PREDICTED: large subunit GTPase 1 homolog	>XP_017771082.1 PREDICTED: large subunit GTPase 1 homolog [Nicrophorus vespilloides] Score = 392 bits (1008), Expect = e-108 Score = 392 bits (1008), Expect = e-108 Identities = 195/271 (71%), Positives = 218/271 (80%), Gaps = 9/271 (3%) Frame = +3
scaffold16|size378256	TCONS_00020283	TCONS_00020284/TCONS_00020291	149091	153943	+	0,1^2-	intron retention	PREDICTED: eukaryotic translation initiation factor 4 gamma 3-like isoform X3	>XP_017771079.1 PREDICTED: eukaryotic translation initiation factor 4 gamma 3-like isoform X3 [Nicrophorus vespilloides] Score = 2493 bits (6461), Expect = 0.0 Score = 2493 bits (6461), Expect = 0.0 Identities = 1301/1621 (80%), Positives = 1361/1621 (83%), Gaps = 6/1621 (0%) Frame = +1
scaffold16|size378256	TCONS_00020283	TCONS_00020286	149091	155030	+	1^,2^	alternative donor site	PREDICTED: eukaryotic translation initiation factor 4 gamma 3-like isoform X3	>XP_017771079.1 PREDICTED: eukaryotic translation initiation factor 4 gamma 3-like isoform X3 [Nicrophorus vespilloides] Score = 2493 bits (6461), Expect = 0.0 Score = 2493 bits (6461), Expect = 0.0 Identities = 1301/1621 (80%), Positives = 1361/1621 (83%), Gaps = 6/1621 (0%) Frame = +1
scaffold16|size378256	TCONS_00020283/TCONS_00020284/TCONS_00020285/TCONS_00020287/TCONS_00020290/TCONS_00020291/TCONS_00020292/TCONS_00020293	TCONS_00020286/TCONS_00020288/TCONS_00020289/TCONS_00020294	156353	159828	+	1^,2^	alternative donor site	PREDICTED: eukaryotic translation initiation factor 4 gamma 3-like isoform X3	>XP_017771079.1 PREDICTED: eukaryotic translation initiation factor 4 gamma 3-like isoform X3 [Nicrophorus vespilloides] Score = 2493 bits (6461), Expect = 0.0 Score = 2493 bits (6461), Expect = 0.0 Identities = 1301/1621 (80%), Positives = 1361/1621 (83%), Gaps = 6/1621 (0%) Frame = +1
scaffold16|size378256	TCONS_00020287/TCONS_00020292	TCONS_00020289/TCONS_00020290	149091	151312	+	0,1^2-	intron retention	PREDICTED: eukaryotic translation initiation factor 4 gamma 3-like isoform X2	>XP_017771078.1 PREDICTED: eukaryotic translation initiation factor 4 gamma 3-like isoform X2 [Nicrophorus vespilloides] Score = 2527 bits (6550), Expect = 0.0 Score = 2527 bits (6550), Expect = 0.0 Identities = 1315/1634 (80%), Positives = 1375/1634 (84%), Gaps = 6/1634 (0%) Frame = +1
scaffold16|size378256	TCONS_00020289/TCONS_00020290	TCONS_00020285/TCONS_00020293	150914	155030	+	1^,2^3-4^	complex events	PREDICTED: eukaryotic translation initiation factor 4 gamma 3-like isoform X1	>XP_017771077.1 PREDICTED: eukaryotic translation initiation factor 4 gamma 3-like isoform X1 [Nicrophorus vespilloides] Score = 1973 bits (5111), Expect = 0.0 Score = 1973 bits (5111), Expect = 0.0 Identities = 1006/1158 (86%), Positives = 1051/1158 (90%), Gaps = 2/1158 (0%) Frame = +3
scaffold16|size378256	TCONS_00020289/TCONS_00020290	TCONS_00020283	149091	155030	+	1^2-3^,4^	complex events	PREDICTED: eukaryotic translation initiation factor 4 gamma 3-like isoform X1	>XP_017771077.1 PREDICTED: eukaryotic translation initiation factor 4 gamma 3-like isoform X1 [Nicrophorus vespilloides] Score = 1973 bits (5111), Expect = 0.0 Score = 1973 bits (5111), Expect = 0.0 Identities = 1006/1158 (86%), Positives = 1051/1158 (90%), Gaps = 2/1158 (0%) Frame = +3
scaffold16|size378256	TCONS_00020288	TCONS_00020285/TCONS_00020293	150914	154929	+	0,1^2-	intron retention	PREDICTED: eukaryotic translation initiation factor 4 gamma 3-like isoform X1	>XP_017771077.1 PREDICTED: eukaryotic translation initiation factor 4 gamma 3-like isoform X1 [Nicrophorus vespilloides] Score = 1973 bits (5111), Expect = 0.0 Score = 1973 bits (5111), Expect = 0.0 Identities = 1006/1158 (86%), Positives = 1051/1158 (90%), Gaps = 2/1158 (0%) Frame = +2
scaffold16|size378256	TCONS_00020288	TCONS_00020283	149091	155030	+	1^2-4^,3^	complex events	PREDICTED: eukaryotic translation initiation factor 4 gamma 3-like isoform X1	>XP_017771077.1 PREDICTED: eukaryotic translation initiation factor 4 gamma 3-like isoform X1 [Nicrophorus vespilloides] Score = 1973 bits (5111), Expect = 0.0 Score = 1973 bits (5111), Expect = 0.0 Identities = 1006/1158 (86%), Positives = 1051/1158 (90%), Gaps = 2/1158 (0%) Frame = +2
scaffold16|size378256	TCONS_00020286	TCONS_00020285	149091	154929	+	0,1^2-3^4-	complex events	PREDICTED: eukaryotic translation initiation factor 4 gamma 3-like isoform X1	>XP_017771077.1 PREDICTED: eukaryotic translation initiation factor 4 gamma 3-like isoform X1 [Nicrophorus vespilloides] Score = 1973 bits (5111), Expect = 0.0 Score = 1973 bits (5111), Expect = 0.0 Identities = 1006/1158 (86%), Positives = 1051/1158 (90%), Gaps = 2/1158 (0%) Frame = +2
scaffold16|size378256	TCONS_00020286	TCONS_00020288	149091	154929	+	0,1^2-	intron retention	PREDICTED: eukaryotic translation initiation factor 4 gamma 3-like isoform X1	>XP_017771077.1 PREDICTED: eukaryotic translation initiation factor 4 gamma 3-like isoform X1 [Nicrophorus vespilloides] Score = 1973 bits (5111), Expect = 0.0 Score = 1973 bits (5111), Expect = 0.0 Identities = 1006/1158 (86%), Positives = 1051/1158 (90%), Gaps = 2/1158 (0%) Frame = +2
scaffold16|size378256	TCONS_00020285/TCONS_00020293	TCONS_00020284/TCONS_00020291	150914	155030	+	1^3-4^,2^	complex events	PREDICTED: eukaryotic translation initiation factor 4 gamma 3-like isoform X1	>XP_017771077.1 PREDICTED: eukaryotic translation initiation factor 4 gamma 3-like isoform X1 [Nicrophorus vespilloides] Score = 2558 bits (6629), Expect = 0.0 Score = 2558 bits (6629), Expect = 0.0 Identities = 1329/1649 (80%), Positives = 1389/1649 (84%), Gaps = 6/1649 (0%) Frame = +1
scaffold16|size378256	TCONS_00020285	TCONS_00020283	149091	155030	+	1^2-3^5-6^,4^	complex events	PREDICTED: eukaryotic translation initiation factor 4 gamma 3-like isoform X1	>XP_017771077.1 PREDICTED: eukaryotic translation initiation factor 4 gamma 3-like isoform X1 [Nicrophorus vespilloides] Score = 2558 bits (6629), Expect = 0.0 Score = 2558 bits (6629), Expect = 0.0 Identities = 1329/1649 (80%), Positives = 1389/1649 (84%), Gaps = 6/1649 (0%) Frame = +1
scaffold16|size378256	TCONS_00020285	TCONS_00020287/TCONS_00020292	149091	155030	+	1^2-4^5-6^,3^	complex events	PREDICTED: eukaryotic translation initiation factor 4 gamma 3-like isoform X1	>XP_017771077.1 PREDICTED: eukaryotic translation initiation factor 4 gamma 3-like isoform X1 [Nicrophorus vespilloides] Score = 2558 bits (6629), Expect = 0.0 Score = 2558 bits (6629), Expect = 0.0 Identities = 1329/1649 (80%), Positives = 1389/1649 (84%), Gaps = 6/1649 (0%) Frame = +1
scaffold16|size378256	TCONS_00020284/TCONS_00020291	TCONS_00020288	150914	155030	+	1^,2^	alternative donor site	PREDICTED: eukaryotic translation initiation factor 4 gamma 3-like isoform X3	>XP_017771079.1 PREDICTED: eukaryotic translation initiation factor 4 gamma 3-like isoform X3 [Nicrophorus vespilloides] Score = 2493 bits (6461), Expect = 0.0 Score = 2493 bits (6461), Expect = 0.0 Identities = 1301/1621 (80%), Positives = 1361/1621 (83%), Gaps = 6/1621 (0%) Frame = +1
scaffold16|size378256	TCONS_00020291	TCONS_00020283/TCONS_00020284/TCONS_00020285/TCONS_00020286/TCONS_00020287/TCONS_00020288/TCONS_00020289/TCONS_00020290/TCONS_00020292	145922	146495	+	0,1^2-	intron retention	PREDICTED: eukaryotic translation initiation factor 4 gamma 3-like isoform X3	>XP_017771079.1 PREDICTED: eukaryotic translation initiation factor 4 gamma 3-like isoform X3 [Nicrophorus vespilloides] Score = 2442 bits (6329), Expect = 0.0 Score = 2442 bits (6329), Expect = 0.0 Identities = 1276/1599 (79%), Positives = 1337/1599 (83%), Gaps = 6/1599 (0%) Frame = +1
scaffold16|size378256	TCONS_00020291/TCONS_00020296/TCONS_00020297/TCONS_00020298/TCONS_00020299/TCONS_00020300	TCONS_00020295	170087	170439	+	1-,2-	alternative acceptor site	PREDICTED: eukaryotic translation initiation factor 4 gamma 3-like isoform X3	>XP_017771079.1 PREDICTED: eukaryotic translation initiation factor 4 gamma 3-like isoform X3 [Nicrophorus vespilloides] Score = 2442 bits (6329), Expect = 0.0 Score = 2442 bits (6329), Expect = 0.0 Identities = 1276/1599 (79%), Positives = 1337/1599 (83%), Gaps = 6/1599 (0%) Frame = +1
scaffold16|size378256	TCONS_00020291/TCONS_00020295/TCONS_00020296/TCONS_00020300	TCONS_00020297	171612	172050	+	1-,2-	alternative acceptor site	PREDICTED: eukaryotic translation initiation factor 4 gamma 3-like isoform X3	>XP_017771079.1 PREDICTED: eukaryotic translation initiation factor 4 gamma 3-like isoform X3 [Nicrophorus vespilloides] Score = 2442 bits (6329), Expect = 0.0 Score = 2442 bits (6329), Expect = 0.0 Identities = 1276/1599 (79%), Positives = 1337/1599 (83%), Gaps = 6/1599 (0%) Frame = +1
scaffold16|size378256	TCONS_00020297/TCONS_00020299	TCONS_00020291/TCONS_00020295/TCONS_00020298/TCONS_00020300	167039	169865	+	0,1-2^	exon skipping	PREDICTED: kinesin-like protein KIF23	>XP_017771065.1 PREDICTED: kinesin-like protein KIF23 [Nicrophorus vespilloides] Score = 1034 bits (2673), Expect = 0.0 Score = 1034 bits (2673), Expect = 0.0 Identities = 531/676 (78%), Positives = 589/676 (87%), Gaps = 1/676 (0%) Frame = -2
scaffold16|size378256	TCONS_00020299	TCONS_00020291/TCONS_00020295/TCONS_00020296/TCONS_00020300	171670	175106	+	0,1^2-	intron retention	PREDICTED: kinesin-like protein KIF23	>XP_017771065.1 PREDICTED: kinesin-like protein KIF23 [Nicrophorus vespilloides] Score = 1034 bits (2673), Expect = 0.0 Score = 1034 bits (2673), Expect = 0.0 Identities = 531/676 (78%), Positives = 589/676 (87%), Gaps = 1/676 (0%) Frame = -2
scaffold16|size378256	TCONS_00020299	TCONS_00020297	171612	175106	+	1-,2-3^4-	complex events	PREDICTED: kinesin-like protein KIF23	>XP_017771065.1 PREDICTED: kinesin-like protein KIF23 [Nicrophorus vespilloides] Score = 1034 bits (2673), Expect = 0.0 Score = 1034 bits (2673), Expect = 0.0 Identities = 531/676 (78%), Positives = 589/676 (87%), Gaps = 1/676 (0%) Frame = -2
scaffold16|size378256	TCONS_00020298	TCONS_00020297	171338	175106	+	0,1^2-3^4-	complex events	PREDICTED: kinesin-like protein KIF23	>XP_017771065.1 PREDICTED: kinesin-like protein KIF23 [Nicrophorus vespilloides] Score = 1034 bits (2673), Expect = 0.0 Score = 1034 bits (2673), Expect = 0.0 Identities = 531/676 (78%), Positives = 589/676 (87%), Gaps = 1/676 (0%) Frame = -2
scaffold16|size378256	TCONS_00020298	TCONS_00020299	171338	175106	+	0,1^2-	intron retention	PREDICTED: kinesin-like protein KIF23	>XP_017771065.1 PREDICTED: kinesin-like protein KIF23 [Nicrophorus vespilloides] Score = 1034 bits (2673), Expect = 0.0 Score = 1034 bits (2673), Expect = 0.0 Identities = 531/676 (78%), Positives = 589/676 (87%), Gaps = 1/676 (0%) Frame = -2
scaffold16|size378256	TCONS_00020296	TCONS_00020291/TCONS_00020295/TCONS_00020298/TCONS_00020300	167039	168130	+	1-,2-	alternative acceptor site	PREDICTED: kinesin-like protein KIF23	>XP_017771065.1 PREDICTED: kinesin-like protein KIF23 [Nicrophorus vespilloides] Score = 1034 bits (2673), Expect = 0.0 Score = 1034 bits (2673), Expect = 0.0 Identities = 531/676 (78%), Positives = 589/676 (87%), Gaps = 1/676 (0%) Frame = -2
scaffold16|size378256	TCONS_00020302	TCONS_00020301	183358	184522	+	0,1^2-	intron retention	PREDICTED: putative pre-mRNA-splicing factor ATP-dependent RNA helicase DHX16	>XP_017771064.1 PREDICTED: putative pre-mRNA-splicing factor ATP-dependent RNA helicase DHX16 [Nicrophorus vespilloides] Score = 1609 bits (4166), Expect = 0.0 Score = 1609 bits (4166), Expect = 0.0 Identities = 815/888 (91%), Positives = 828/888 (93%) Frame = +1
scaffold16|size378256	TCONS_00020303/TCONS_00020305/TCONS_00020306/TCONS_00020307/TCONS_00020308	TCONS_00020304	218843	219181	+	0,1^2-	intron retention	PREDICTED: 1-acyl-sn-glycerol-3-phosphate acyltransferase gamma	>XP_017776995.1 PREDICTED: 1-acyl-sn-glycerol-3-phosphate acyltransferase gamma [Nicrophorus vespilloides] Score = 779 bits (2011), Expect = 0.0 Score = 779 bits (2011), Expect = 0.0 Identities = 376/391 (96%), Positives = 382/391 (97%), Gaps = 3/391 (0%) Frame = +3
scaffold16|size378256	TCONS_00020303/TCONS_00020304/TCONS_00020306/TCONS_00020307/TCONS_00020308	TCONS_00020305	219181	219462	+	1-,2-	alternative acceptor site	PREDICTED: 1-acyl-sn-glycerol-3-phosphate acyltransferase gamma	>XP_017776995.1 PREDICTED: 1-acyl-sn-glycerol-3-phosphate acyltransferase gamma [Nicrophorus vespilloides] Score = 788 bits (2035), Expect = 0.0 Score = 788 bits (2035), Expect = 0.0 Identities = 378/391 (96%), Positives = 384/391 (98%), Gaps = 1/391 (0%) Frame = +3
scaffold16|size378256	TCONS_00020303	TCONS_00020304/TCONS_00020305/TCONS_00020306/TCONS_00020307/TCONS_00020308	218621	218843	+	1^,2^	alternative donor site	PREDICTED: 1-acyl-sn-glycerol-3-phosphate acyltransferase gamma	>XP_017776995.1 PREDICTED: 1-acyl-sn-glycerol-3-phosphate acyltransferase gamma [Nicrophorus vespilloides] Score = 422 bits (1084), Expect(2) = 0.0 Score = 422 bits (1084), Expect(2) = 0.0 Identities = 210/220 (95%), Positives = 215/220 (97%), Gaps = 1/220 (0%) Frame = +2
scaffold16|size378256	TCONS_00020310	TCONS_00020311/TCONS_00020312	247382	247608	+	1^,2^	alternative donor site	PREDICTED: death-inducer obliterator 1-like	>XP_017775816.1 PREDICTED: death-inducer obliterator 1-like [Nicrophorus vespilloides] Score = 1787 bits (4629), Expect = 0.0 Score = 1787 bits (4629), Expect = 0.0 Identities = 919/1110 (82%), Positives = 959/1110 (86%), Gaps = 12/1110 (1%) Frame = +2
scaffold16|size378256	TCONS_00020322/TCONS_00020325	TCONS_00020324	303224	304497	+	0,1^2-	intron retention	PREDICTED: UPF0430 protein CG31712	>XP_017777513.1 PREDICTED: UPF0430 protein CG31712 [Nicrophorus vespilloides] Score = 63.2 bits (152), Expect = 9e-09 Score = 63.2 bits (152), Expect = 9e-09 Identities = 37/71 (52%), Positives = 40/71 (56%) Frame = +3
scaffold16|size378256	TCONS_00020322/TCONS_00020325	TCONS_00020321	303224	304497	+	0,1^2-3^4-	complex events	PREDICTED: UPF0430 protein CG31712	>XP_017777513.1 PREDICTED: UPF0430 protein CG31712 [Nicrophorus vespilloides] Score = 63.2 bits (152), Expect = 9e-09 Score = 63.2 bits (152), Expect = 9e-09 Identities = 37/71 (52%), Positives = 40/71 (56%) Frame = +3
scaffold16|size378256	TCONS_00020320/TCONS_00020321/TCONS_00020323	TCONS_00020322	302068	302569	+	0,1^2-	intron retention	PREDICTED: UPF0430 protein CG31712	>XP_017777513.1 PREDICTED: UPF0430 protein CG31712 [Nicrophorus vespilloides] Score = 85.5 bits (210), Expect = 1e-15 Score = 85.5 bits (210), Expect = 1e-15 Identities = 66/190 (34%), Positives = 70/190 (36%) Frame = +3
scaffold16|size378256	TCONS_00020323/TCONS_00020326	TCONS_00020321	303584	304414	+	0,1-2^	exon skipping	PREDICTED: UPF0430 protein CG31712	>XP_017777513.1 PREDICTED: UPF0430 protein CG31712 [Nicrophorus vespilloides] Score = 85.5 bits (210), Expect = 1e-15 Score = 85.5 bits (210), Expect = 1e-15 Identities = 66/190 (34%), Positives = 70/190 (36%) Frame = +3
scaffold16|size378256	TCONS_00020323/TCONS_00020326	TCONS_00020324	303224	304414	+	1^,2^	alternative donor site	PREDICTED: UPF0430 protein CG31712	>XP_017777513.1 PREDICTED: UPF0430 protein CG31712 [Nicrophorus vespilloides] Score = 85.5 bits (210), Expect = 1e-15 Score = 85.5 bits (210), Expect = 1e-15 Identities = 66/190 (34%), Positives = 70/190 (36%) Frame = +3
scaffold16|size378256	TCONS_00020321	TCONS_00020320	303584	304497	+	1-3^4-,2-	complex events	PREDICTED: UPF0430 protein CG31712	>XP_017777513.1 PREDICTED: UPF0430 protein CG31712 [Nicrophorus vespilloides] Score = 63.2 bits (152), Expect = 8e-09 Score = 63.2 bits (152), Expect = 8e-09 Identities = 37/71 (52%), Positives = 40/71 (56%) Frame = +3
scaffold16|size378256	TCONS_00020320	TCONS_00020323	303584	304497	+	1-,2-	alternative acceptor site	PREDICTED: UPF0430 protein CG31712	>XP_017777513.1 PREDICTED: UPF0430 protein CG31712 [Nicrophorus vespilloides] Score = 63.2 bits (152), Expect = 8e-09 Score = 63.2 bits (152), Expect = 8e-09 Identities = 37/71 (52%), Positives = 40/71 (56%) Frame = +3
scaffold16|size378256	TCONS_00020320	TCONS_00020324	303224	304497	+	1^2-,3^4-	complex events	PREDICTED: UPF0430 protein CG31712	>XP_017777513.1 PREDICTED: UPF0430 protein CG31712 [Nicrophorus vespilloides] Score = 63.2 bits (152), Expect = 8e-09 Score = 63.2 bits (152), Expect = 8e-09 Identities = 37/71 (52%), Positives = 40/71 (56%) Frame = +3
scaffold16|size378256	TCONS_00020320	TCONS_00020326	303584	305068	+	1-3^4-,2-	complex events	PREDICTED: UPF0430 protein CG31712	>XP_017777513.1 PREDICTED: UPF0430 protein CG31712 [Nicrophorus vespilloides] Score = 63.2 bits (152), Expect = 8e-09 Score = 63.2 bits (152), Expect = 8e-09 Identities = 37/71 (52%), Positives = 40/71 (56%) Frame = +3
scaffold16|size378256	TCONS_00020324	TCONS_00020321	303224	304097	+	0,1^2-	intron retention	PREDICTED: UPF0430 protein CG31712	>XP_017777513.1 PREDICTED: UPF0430 protein CG31712 [Nicrophorus vespilloides] Score = 63.2 bits (152), Expect = 8e-09 Score = 63.2 bits (152), Expect = 8e-09 Identities = 37/71 (52%), Positives = 40/71 (56%) Frame = +1
scaffold16|size378256	TCONS_00020332	TCONS_00020333	330701	331505	+	0,1^2-	intron retention	PREDICTED: arginase, hepatic	>XP_017776807.1 PREDICTED: arginase, hepatic [Nicrophorus vespilloides] Score = 687 bits (1774), Expect = 0.0 Score = 687 bits (1774), Expect = 0.0 Identities = 340/352 (96%), Positives = 347/352 (98%) Frame = +2
scaffold16|size378256	TCONS_00020334	TCONS_00020335	333650	334280	+	0,1^2-	intron retention	PREDICTED: UPF0598 protein CG30010	>XP_017776708.1 PREDICTED: UPF0598 protein CG30010 [Nicrophorus vespilloides] Score = 277 bits (709), Expect(2) = 8e-97 Score = 277 bits (709), Expect(2) = 8e-97 Identities = 130/150 (86%), Positives = 134/150 (89%) Frame = +1
scaffold16|size378256	TCONS_00020340	TCONS_00020338/TCONS_00020339	348031	348402	+	0,1^2-	intron retention	PREDICTED: uncharacterized protein LOC108562922	>XP_017776919.1 PREDICTED: uncharacterized protein LOC108562922 [Nicrophorus vespilloides] Score = 207 bits (528), Expect = 6e-53 Score = 207 bits (528), Expect = 6e-53 Identities = 109/216 (50%), Positives = 148/216 (68%) Frame = +1
scaffold16|size378256	TCONS_00020343	TCONS_00020342	351913	352360	+	0,1^2-	intron retention	PREDICTED: cytoplasmic aconitate hydratase-like	>XP_017776859.1 PREDICTED: cytoplasmic aconitate hydratase-like [Nicrophorus vespilloides] Score = 1116 bits (2887), Expect = 0.0 Score = 1116 bits (2887), Expect = 0.0 Identities = 554/580 (95%), Positives = 569/580 (98%), Gaps = 2/580 (0%) Frame = +2
scaffold16|size378256	TCONS_00020345	TCONS_00020344	359333	363146	+	0,1^2-3^4-5^6-7^8-	complex events	PREDICTED: nuclear pore complex protein DDB_G0274915-like isoform X1	>XP_017776729.1 PREDICTED: nuclear pore complex protein DDB_G0274915-like isoform X1 [Nicrophorus vespilloides] Score = 829 bits (2142), Expect(4) = 0.0 Score = 829 bits (2142), Expect(4) = 0.0 Identities = 533/1049 (50%), Positives = 585/1049 (55%), Gaps = 39/1049 (3%) Frame = -2
scaffold16|size378256	TCONS_00020347	TCONS_00020346	359255	362364	+	0,1^2-3^4-5^6-	complex events	PREDICTED: nuclear pore complex protein DDB_G0274915-like isoform X1	>XP_017776729.1 PREDICTED: nuclear pore complex protein DDB_G0274915-like isoform X1 [Nicrophorus vespilloides] Score = 980 bits (2533), Expect(3) = 0.0 Score = 980 bits (2533), Expect(3) = 0.0 Identities = 612/1131 (54%), Positives = 666/1131 (58%), Gaps = 39/1131 (3%) Frame = -3
scaffold16|size378256	TCONS_00020352	TCONS_00020353/TCONS_00020354/TCONS_00020355/TCONS_00020356/TCONS_00020357/TCONS_00020358	369929	370764	+	1^,2^	alternative donor site	PREDICTED: elongation factor 1-alpha-like	>XP_017776765.1 PREDICTED: elongation factor 1-alpha-like [Nicrophorus vespilloides] Score = 505 bits (1301), Expect(2) = 0.0 Score = 505 bits (1301), Expect(2) = 0.0 Identities = 247/250 (98%), Positives = 250/250 (100%) Frame = +3
scaffold16|size378256	TCONS_00020359/TCONS_00020361	TCONS_00020360	372775	374840	+	0,1^2-	intron retention	PREDICTED: zinc finger protein 32-like isoform X1	>XP_017776671.1 PREDICTED: zinc finger protein 32-like isoform X1 [Nicrophorus vespilloides] Score = 683 bits (1763), Expect = 0.0 Score = 683 bits (1763), Expect = 0.0 Identities = 326/341 (95%), Positives = 330/341 (96%), Gaps = 1/341 (0%) Frame = -2
scaffold16|size378256	TCONS_00020375	TCONS_00020374/TCONS_00020379	150014	152590	-	0,1^2-	intron retention	PREDICTED: protein LZIC-like	>XP_017771084.1 PREDICTED: protein LZIC-like [Nicrophorus vespilloides] Score = 326 bits (835), Expect = 1e-87 Score = 326 bits (835), Expect = 1e-87 Identities = 165/173 (95%), Positives = 170/173 (98%) Frame = -3
scaffold16|size378256	TCONS_00020375	TCONS_00020373	150014	152590	-	0,1^2-3^4-	complex events	PREDICTED: protein LZIC-like	>XP_017771084.1 PREDICTED: protein LZIC-like [Nicrophorus vespilloides] Score = 326 bits (835), Expect = 1e-87 Score = 326 bits (835), Expect = 1e-87 Identities = 165/173 (95%), Positives = 170/173 (98%) Frame = -3
scaffold16|size378256	TCONS_00020374/TCONS_00020379	TCONS_00020373	150223	152590	-	1^,2^3-4^	complex events	PREDICTED: protein LZIC-like	>XP_017771084.1 PREDICTED: protein LZIC-like [Nicrophorus vespilloides] Score = 259 bits (661), Expect(2) = 2e-82 Score = 259 bits (661), Expect(2) = 2e-82 Identities = 132/140 (94%), Positives = 137/140 (97%) Frame = -3
scaffold16|size378256	TCONS_00020374/TCONS_00020379	TCONS_00020371	150014	152590	-	1^6-,2^3-4^5-	complex events	PREDICTED: protein LZIC-like	>XP_017771084.1 PREDICTED: protein LZIC-like [Nicrophorus vespilloides] Score = 259 bits (661), Expect(2) = 2e-82 Score = 259 bits (661), Expect(2) = 2e-82 Identities = 132/140 (94%), Positives = 137/140 (97%) Frame = -3
scaffold16|size378256	TCONS_00020374/TCONS_00020379	TCONS_00020372	150014	152590	-	1^5-,2^3-4^6-	complex events	PREDICTED: protein LZIC-like	>XP_017771084.1 PREDICTED: protein LZIC-like [Nicrophorus vespilloides] Score = 259 bits (661), Expect(2) = 2e-82 Score = 259 bits (661), Expect(2) = 2e-82 Identities = 132/140 (94%), Positives = 137/140 (97%) Frame = -3
scaffold16|size378256	TCONS_00020374/TCONS_00020379	TCONS_00020371/TCONS_00020372/TCONS_00020373/TCONS_00020375/TCONS_00020376/TCONS_00020377/TCONS_00020378/TCONS_00020380	149821	150014	-	1-,2-	alternative acceptor site	PREDICTED: protein LZIC-like	>XP_017771084.1 PREDICTED: protein LZIC-like [Nicrophorus vespilloides] Score = 259 bits (661), Expect(2) = 2e-82 Score = 259 bits (661), Expect(2) = 2e-82 Identities = 132/140 (94%), Positives = 137/140 (97%) Frame = -3
scaffold16|size378256	TCONS_00020372/TCONS_00020378	TCONS_00020373	150014	151076	-	1^4-,2^3-	complex events	PREDICTED: protein LZIC-like	>XP_017771084.1 PREDICTED: protein LZIC-like [Nicrophorus vespilloides] Score = 326 bits (835), Expect = 7e-88 Score = 326 bits (835), Expect = 7e-88 Identities = 165/173 (95%), Positives = 170/173 (98%) Frame = -2
scaffold16|size378256	TCONS_00020371/TCONS_00020377	TCONS_00020372/TCONS_00020378	150014	150915	-	1-,2-	alternative acceptor site	PREDICTED: protein LZIC-like	>XP_017771084.1 PREDICTED: protein LZIC-like [Nicrophorus vespilloides] Score = 326 bits (835), Expect = 7e-88 Score = 326 bits (835), Expect = 7e-88 Identities = 165/173 (95%), Positives = 170/173 (98%) Frame = -2
scaffold16|size378256	TCONS_00020371	TCONS_00020373	150014	151076	-	1^3-,2^4-	complex events	PREDICTED: protein LZIC-like	>XP_017771084.1 PREDICTED: protein LZIC-like [Nicrophorus vespilloides] Score = 326 bits (835), Expect = 7e-88 Score = 326 bits (835), Expect = 7e-88 Identities = 165/173 (95%), Positives = 170/173 (98%) Frame = -2
scaffold16|size378256	TCONS_00020377	TCONS_00020376	150014	151180	-	1^3-,2^4-	complex events	PREDICTED: protein LZIC-like	>XP_017771084.1 PREDICTED: protein LZIC-like [Nicrophorus vespilloides] Score = 326 bits (835), Expect = 3e-88 Score = 326 bits (835), Expect = 3e-88 Identities = 165/173 (95%), Positives = 170/173 (98%) Frame = -3
scaffold16|size378256	TCONS_00020380	TCONS_00020373	150223	151076	-	1^,2^	alternative donor site	PREDICTED: protein LZIC-like	>XP_017771084.1 PREDICTED: protein LZIC-like [Nicrophorus vespilloides] Score = 326 bits (835), Expect = 2e-88 Score = 326 bits (835), Expect = 2e-88 Identities = 165/173 (95%), Positives = 170/173 (98%) Frame = -3
scaffold16|size378256	TCONS_00020391	TCONS_00020392	177453	177857	-	1^,2^	alternative donor site	PREDICTED: adenosylhomocysteinase	>XP_017771071.1 PREDICTED: adenosylhomocysteinase [Nicrophorus vespilloides] Score = 501 bits (1291), Expect(2) = 0.0 Score = 501 bits (1291), Expect(2) = 0.0 Identities = 244/247 (98%), Positives = 246/247 (99%) Frame = -3
scaffold16|size378256	TCONS_00020401/TCONS_00020404	TCONS_00020405/TCONS_00020407	223325	228600	-	0,1-2^	exon skipping	PREDICTED: uncharacterized protein LOC108562986 isoform X2	>XP_017776994.1 PREDICTED: uncharacterized protein LOC108562986 isoform X2 [Nicrophorus vespilloides] Score = 1599 bits (4140), Expect = 0.0 Score = 1599 bits (4140), Expect = 0.0 Identities = 812/934 (86%), Positives = 846/934 (90%), Gaps = 4/934 (0%) Frame = -1
scaffold16|size378256	TCONS_00020401/TCONS_00020404	TCONS_00020402	223325	228600	-	0,1-2^3-4^	complex events	PREDICTED: uncharacterized protein LOC108562986 isoform X2	>XP_017776994.1 PREDICTED: uncharacterized protein LOC108562986 isoform X2 [Nicrophorus vespilloides] Score = 1599 bits (4140), Expect = 0.0 Score = 1599 bits (4140), Expect = 0.0 Identities = 812/934 (86%), Positives = 846/934 (90%), Gaps = 4/934 (0%) Frame = -1
scaffold16|size378256	TCONS_00020405/TCONS_00020407	TCONS_00020406	223325	228600	-	1-2^,3-4^	mutually exclusive exons	PREDICTED: uncharacterized protein LOC108562986 isoform X1	>XP_017776993.1 PREDICTED: uncharacterized protein LOC108562986 isoform X1 [Nicrophorus vespilloides] Score = 1113 bits (2880), Expect = 0.0 Score = 1113 bits (2880), Expect = 0.0 Identities = 552/626 (88%), Positives = 575/626 (91%) Frame = -1
scaffold16|size378256	TCONS_00020405/TCONS_00020407	TCONS_00020402	223325	228600	-	1-2^,3-4^5-6^	complex events	PREDICTED: uncharacterized protein LOC108562986 isoform X1	>XP_017776993.1 PREDICTED: uncharacterized protein LOC108562986 isoform X1 [Nicrophorus vespilloides] Score = 1113 bits (2880), Expect = 0.0 Score = 1113 bits (2880), Expect = 0.0 Identities = 552/626 (88%), Positives = 575/626 (91%) Frame = -1
scaffold16|size378256	TCONS_00020406	TCONS_00020402	223325	226963	-	1^,2^3-4^	complex events	PREDICTED: uncharacterized protein LOC108562986 isoform X1	>XP_017776993.1 PREDICTED: uncharacterized protein LOC108562986 isoform X1 [Nicrophorus vespilloides] Score = 1026 bits (2654), Expect = 0.0 Score = 1026 bits (2654), Expect = 0.0 Identities = 522/640 (81%), Positives = 549/640 (85%) Frame = -1
scaffold16|size378256	TCONS_00020406	TCONS_00020403	223325	226963	-	1^,2^	alternative donor site	PREDICTED: uncharacterized protein LOC108562986 isoform X1	>XP_017776993.1 PREDICTED: uncharacterized protein LOC108562986 isoform X1 [Nicrophorus vespilloides] Score = 1026 bits (2654), Expect = 0.0 Score = 1026 bits (2654), Expect = 0.0 Identities = 522/640 (81%), Positives = 549/640 (85%) Frame = -1
scaffold16|size378256	TCONS_00020403	TCONS_00020402	223325	226678	-	0,1-2^	exon skipping	PREDICTED: uncharacterized protein LOC108562986 isoform X1	>XP_017776993.1 PREDICTED: uncharacterized protein LOC108562986 isoform X1 [Nicrophorus vespilloides] Score = 731 bits (1887), Expect = 0.0 Score = 731 bits (1887), Expect = 0.0 Identities = 365/417 (87%), Positives = 382/417 (91%) Frame = -2
scaffold16|size378256	TCONS_00020409	TCONS_00020411	252669	252969	-	1^,2^	alternative donor site	PREDICTED: LOW QUALITY PROTEIN: adenylate kinase isoenzyme 1-like	>XP_017775821.1 PREDICTED: LOW QUALITY PROTEIN: adenylate kinase isoenzyme 1-like [Nicrophorus vespilloides] Score = 369 bits (948), Expect = e-101 Score = 369 bits (948), Expect = e-101 Identities = 186/191 (97%), Positives = 188/191 (98%) Frame = -1
scaffold16|size378256	TCONS_00020416	TCONS_00020419	266990	269771	-	1^,2^	alternative donor site	PREDICTED: adenylate kinase isoenzyme 5	>XP_017775811.1 PREDICTED: adenylate kinase isoenzyme 5 [Nicrophorus vespilloides] Score = 1115 bits (2884), Expect = 0.0 Score = 1115 bits (2884), Expect = 0.0 Identities = 563/625 (90%), Positives = 567/625 (90%), Gaps = 16/625 (2%) Frame = -3
scaffold16|size378256	TCONS_00020422	TCONS_00020420	272122	272351	-	1-,2-	alternative acceptor site	PREDICTED: heparin sulfate O-sulfotransferase-like	>XP_017775815.1 PREDICTED: heparin sulfate O-sulfotransferase-like [Nicrophorus vespilloides] Score = 413 bits (1061), Expect(2) = e-165 Score = 413 bits (1061), Expect(2) = e-165 Identities = 190/197 (96%), Positives = 196/197 (99%) Frame = -2
scaffold16|size378256	TCONS_00020424	TCONS_00020422	271777	272351	-	0,1-2^3-4^	complex events	PREDICTED: heparin sulfate O-sulfotransferase-like	>XP_017775815.1 PREDICTED: heparin sulfate O-sulfotransferase-like [Nicrophorus vespilloides] Score = 415 bits (1067), Expect = e-115 Score = 415 bits (1067), Expect = e-115 Identities = 191/198 (96%), Positives = 197/198 (99%) Frame = -1
scaffold16|size378256	TCONS_00020424	TCONS_00020425	271632	272597	-	1^4-,2^3-	complex events	PREDICTED: heparin sulfate O-sulfotransferase-like	>XP_017775815.1 PREDICTED: heparin sulfate O-sulfotransferase-like [Nicrophorus vespilloides] Score = 415 bits (1067), Expect = e-115 Score = 415 bits (1067), Expect = e-115 Identities = 191/198 (96%), Positives = 197/198 (99%) Frame = -1
scaffold16|size378256	TCONS_00020423	TCONS_00020424	271575	272351	-	0,1-2^	exon skipping	PREDICTED: heparin sulfate O-sulfotransferase-like	>XP_017775815.1 PREDICTED: heparin sulfate O-sulfotransferase-like [Nicrophorus vespilloides] Score = 313 bits (802), Expect = 1e-84 Score = 313 bits (802), Expect = 1e-84 Identities = 143/150 (95%), Positives = 149/150 (99%) Frame = -2
scaffold16|size378256	TCONS_00020423	TCONS_00020420	271575	272351	-	0,1-2^3-4^	complex events	PREDICTED: heparin sulfate O-sulfotransferase-like	>XP_017775815.1 PREDICTED: heparin sulfate O-sulfotransferase-like [Nicrophorus vespilloides] Score = 313 bits (802), Expect = 1e-84 Score = 313 bits (802), Expect = 1e-84 Identities = 143/150 (95%), Positives = 149/150 (99%) Frame = -2
scaffold16|size378256	TCONS_00020423	TCONS_00020422	271575	272351	-	0,1-2^3-4^5-6^	complex events	PREDICTED: heparin sulfate O-sulfotransferase-like	>XP_017775815.1 PREDICTED: heparin sulfate O-sulfotransferase-like [Nicrophorus vespilloides] Score = 313 bits (802), Expect = 1e-84 Score = 313 bits (802), Expect = 1e-84 Identities = 143/150 (95%), Positives = 149/150 (99%) Frame = -2
scaffold16|size378256	TCONS_00020423	TCONS_00020425	271575	272597	-	1^,2^3-4^	complex events	PREDICTED: heparin sulfate O-sulfotransferase-like	>XP_017775815.1 PREDICTED: heparin sulfate O-sulfotransferase-like [Nicrophorus vespilloides] Score = 313 bits (802), Expect = 1e-84 Score = 313 bits (802), Expect = 1e-84 Identities = 143/150 (95%), Positives = 149/150 (99%) Frame = -2
scaffold16|size378256	TCONS_00020421	TCONS_00020420	272062	272351	-	0,1-2^	exon skipping	PREDICTED: heparin sulfate O-sulfotransferase-like	>XP_017775815.1 PREDICTED: heparin sulfate O-sulfotransferase-like [Nicrophorus vespilloides] Score = 595 bits (1535), Expect = e-169 Score = 595 bits (1535), Expect = e-169 Identities = 283/293 (96%), Positives = 290/293 (98%) Frame = -1
scaffold16|size378256	TCONS_00020421	TCONS_00020425	272062	272597	-	1^,2^	alternative donor site	PREDICTED: heparin sulfate O-sulfotransferase-like	>XP_017775815.1 PREDICTED: heparin sulfate O-sulfotransferase-like [Nicrophorus vespilloides] Score = 595 bits (1535), Expect = e-169 Score = 595 bits (1535), Expect = e-169 Identities = 283/293 (96%), Positives = 290/293 (98%) Frame = -1
scaffold16|size378256	TCONS_00020420/TCONS_00020421/TCONS_00020425	TCONS_00020422	271632	272062	-	0,1^2-	intron retention	PREDICTED: heparin sulfate O-sulfotransferase-like	>XP_017775815.1 PREDICTED: heparin sulfate O-sulfotransferase-like [Nicrophorus vespilloides] Score = 595 bits (1535), Expect = e-169 Score = 595 bits (1535), Expect = e-169 Identities = 283/293 (96%), Positives = 290/293 (98%) Frame = -1
scaffold16|size378256	TCONS_00020421	TCONS_00020424	271632	272351	-	1-,2-	alternative acceptor site	PREDICTED: heparin sulfate O-sulfotransferase-like	>XP_017775815.1 PREDICTED: heparin sulfate O-sulfotransferase-like [Nicrophorus vespilloides] Score = 595 bits (1535), Expect = e-169 Score = 595 bits (1535), Expect = e-169 Identities = 283/293 (96%), Positives = 290/293 (98%) Frame = -1
scaffold16|size378256	TCONS_00020420	TCONS_00020424	271632	272351	-	1-2^3-,4-	complex events	PREDICTED: heparin sulfate O-sulfotransferase-like	>XP_017775815.1 PREDICTED: heparin sulfate O-sulfotransferase-like [Nicrophorus vespilloides] Score = 640 bits (1651), Expect = 0.0 Score = 640 bits (1651), Expect = 0.0 Identities = 305/319 (95%), Positives = 315/319 (98%) Frame = -1
scaffold16|size378256	TCONS_00020425	TCONS_00020420	272122	272597	-	0,1^2-	intron retention	PREDICTED: heparin sulfate O-sulfotransferase-like	>XP_017775815.1 PREDICTED: heparin sulfate O-sulfotransferase-like [Nicrophorus vespilloides] Score = 652 bits (1682), Expect = 0.0 Score = 652 bits (1682), Expect = 0.0 Identities = 311/325 (95%), Positives = 321/325 (98%) Frame = -2
scaffold16|size378256	TCONS_00020429/TCONS_00020431/TCONS_00020435/TCONS_00020436/TCONS_00020443/TCONS_00020444/TCONS_00020445/TCONS_00020446/TCONS_00020447/TCONS_00020450/TCONS_00020451	TCONS_00020430/TCONS_00020432/TCONS_00020433/TCONS_00020434/TCONS_00020437/TCONS_00020438/TCONS_00020439/TCONS_00020440/TCONS_00020441/TCONS_00020442/TCONS_00020448/TCONS_00020449/TCONS_00020452	291440	291845	-	0,1-2^	exon skipping	PREDICTED: anoctamin-5-like isoform X2	>XP_017777515.1 PREDICTED: anoctamin-5-like isoform X2 [Nicrophorus vespilloides] Score = 1407 bits (3642), Expect = 0.0 Score = 1407 bits (3642), Expect = 0.0 Identities = 683/745 (91%), Positives = 700/745 (93%) Frame = -2
scaffold16|size378256	TCONS_00020431/TCONS_00020432/TCONS_00020435/TCONS_00020437/TCONS_00020441/TCONS_00020443/TCONS_00020444/TCONS_00020446/TCONS_00020450/TCONS_00020453	TCONS_00020439	295633	296179	-	0,1^2-	intron retention	PREDICTED: mediator of RNA polymerase II transcription subunit 12 isoform X1	>XP_017777510.1 PREDICTED: mediator of RNA polymerase II transcription subunit 12 isoform X1 [Nicrophorus vespilloides] Score = 3649 bits (9462), Expect = 0.0 Score = 3649 bits (9462), Expect = 0.0 Identities = 1846/2103 (87%), Positives = 1864/2103 (88%), Gaps = 9/2103 (0%) Frame = -3
scaffold16|size378256	TCONS_00020432/TCONS_00020433/TCONS_00020435/TCONS_00020436/TCONS_00020437/TCONS_00020440/TCONS_00020446/TCONS_00020447/TCONS_00020449/TCONS_00020453	TCONS_00020431/TCONS_00020434/TCONS_00020438/TCONS_00020441/TCONS_00020442/TCONS_00020443/TCONS_00020445/TCONS_00020450	294613	295070	-	1-,2-	alternative acceptor site	PREDICTED: mediator of RNA polymerase II transcription subunit 12 isoform X1	>XP_017777510.1 PREDICTED: mediator of RNA polymerase II transcription subunit 12 isoform X1 [Nicrophorus vespilloides] Score = 3649 bits (9462), Expect = 0.0 Score = 3649 bits (9462), Expect = 0.0 Identities = 1846/2103 (87%), Positives = 1864/2103 (88%), Gaps = 9/2103 (0%) Frame = -3
scaffold16|size378256	TCONS_00020432/TCONS_00020435/TCONS_00020436/TCONS_00020438/TCONS_00020440/TCONS_00020443/TCONS_00020444/TCONS_00020445/TCONS_00020447/TCONS_00020449/TCONS_00020451/TCONS_00020452	TCONS_00020429/TCONS_00020430/TCONS_00020431/TCONS_00020433/TCONS_00020434/TCONS_00020437/TCONS_00020439/TCONS_00020441/TCONS_00020442/TCONS_00020446/TCONS_00020448/TCONS_00020450	288067	288384	-	0,1-2^	exon skipping	PREDICTED: mediator of RNA polymerase II transcription subunit 12 isoform X1	>XP_017777510.1 PREDICTED: mediator of RNA polymerase II transcription subunit 12 isoform X1 [Nicrophorus vespilloides] Score = 3649 bits (9462), Expect = 0.0 Score = 3649 bits (9462), Expect = 0.0 Identities = 1846/2103 (87%), Positives = 1864/2103 (88%), Gaps = 9/2103 (0%) Frame = -3
scaffold16|size378256	TCONS_00020431/TCONS_00020432/TCONS_00020433/TCONS_00020434/TCONS_00020436/TCONS_00020437/TCONS_00020438/TCONS_00020439/TCONS_00020440/TCONS_00020441/TCONS_00020442/TCONS_00020444/TCONS_00020447/TCONS_00020449/TCONS_00020450	TCONS_00020435/TCONS_00020443/TCONS_00020445/TCONS_00020446	292604	293673	-	1^,2^	alternative donor site	PREDICTED: mediator of RNA polymerase II transcription subunit 12 isoform X1	>XP_017777510.1 PREDICTED: mediator of RNA polymerase II transcription subunit 12 isoform X1 [Nicrophorus vespilloides] Score = 3649 bits (9462), Expect = 0.0 Score = 3649 bits (9462), Expect = 0.0 Identities = 1846/2103 (87%), Positives = 1864/2103 (88%), Gaps = 9/2103 (0%) Frame = -3
scaffold16|size378256	TCONS_00020439/TCONS_00020442/TCONS_00020444	TCONS_00020431/TCONS_00020432/TCONS_00020433/TCONS_00020434/TCONS_00020435/TCONS_00020436/TCONS_00020437/TCONS_00020438/TCONS_00020440/TCONS_00020441/TCONS_00020443/TCONS_00020445/TCONS_00020446/TCONS_00020447/TCONS_00020449/TCONS_00020450/TCONS_00020453	299931	301180	-	0,1^2-	intron retention	PREDICTED: mediator of RNA polymerase II transcription subunit 12 isoform X3	>XP_017777512.1 PREDICTED: mediator of RNA polymerase II transcription subunit 12 isoform X3 [Nicrophorus vespilloides] Score = 2680 bits (6946), Expect = 0.0 Score = 2680 bits (6946), Expect = 0.0 Identities = 1330/1410 (94%), Positives = 1341/1410 (95%), Gaps = 1/1410 (0%) Frame = -3
scaffold16|size378256	TCONS_00020439	TCONS_00020431/TCONS_00020432/TCONS_00020433/TCONS_00020434/TCONS_00020435/TCONS_00020436/TCONS_00020437/TCONS_00020438/TCONS_00020440/TCONS_00020441/TCONS_00020442/TCONS_00020443/TCONS_00020444/TCONS_00020445/TCONS_00020446/TCONS_00020447/TCONS_00020449/TCONS_00020450/TCONS_00020453	296724	297686	-	0,1-2^	exon skipping	PREDICTED: mediator of RNA polymerase II transcription subunit 12 isoform X3	>XP_017777512.1 PREDICTED: mediator of RNA polymerase II transcription subunit 12 isoform X3 [Nicrophorus vespilloides] Score = 2680 bits (6946), Expect = 0.0 Score = 2680 bits (6946), Expect = 0.0 Identities = 1330/1410 (94%), Positives = 1341/1410 (95%), Gaps = 1/1410 (0%) Frame = -3
scaffold16|size378256	TCONS_00020433/TCONS_00020434/TCONS_00020436/TCONS_00020440/TCONS_00020442/TCONS_00020445/TCONS_00020447/TCONS_00020449	TCONS_00020431/TCONS_00020432/TCONS_00020435/TCONS_00020437/TCONS_00020441/TCONS_00020443/TCONS_00020444/TCONS_00020446/TCONS_00020450/TCONS_00020453	295633	296236	-	1-,2-	alternative acceptor site	PREDICTED: mediator of RNA polymerase II transcription subunit 12 isoform X1	>XP_017777510.1 PREDICTED: mediator of RNA polymerase II transcription subunit 12 isoform X1 [Nicrophorus vespilloides] Score = 3592 bits (9315), Expect = 0.0 Score = 3592 bits (9315), Expect = 0.0 Identities = 1822/2103 (86%), Positives = 1838/2103 (87%), Gaps = 24/2103 (1%) Frame = -3
scaffold16|size378256	TCONS_00020433/TCONS_00020434/TCONS_00020436/TCONS_00020440/TCONS_00020442/TCONS_00020445/TCONS_00020447/TCONS_00020449	TCONS_00020439	295633	296236	-	1-,2-3^4-	complex events	PREDICTED: mediator of RNA polymerase II transcription subunit 12 isoform X1	>XP_017777510.1 PREDICTED: mediator of RNA polymerase II transcription subunit 12 isoform X1 [Nicrophorus vespilloides] Score = 3592 bits (9315), Expect = 0.0 Score = 3592 bits (9315), Expect = 0.0 Identities = 1822/2103 (86%), Positives = 1838/2103 (87%), Gaps = 24/2103 (1%) Frame = -3
scaffold16|size378256	TCONS_00020444/TCONS_00020447	TCONS_00020429/TCONS_00020430/TCONS_00020431/TCONS_00020432/TCONS_00020433/TCONS_00020434/TCONS_00020435/TCONS_00020436/TCONS_00020437/TCONS_00020438/TCONS_00020439/TCONS_00020440/TCONS_00020441/TCONS_00020442/TCONS_00020443/TCONS_00020445/TCONS_00020446	287112	288067	-	0,1^2-	intron retention	PREDICTED: mediator of RNA polymerase II transcription subunit 12 isoform X1	>XP_017777510.1 PREDICTED: mediator of RNA polymerase II transcription subunit 12 isoform X1 [Nicrophorus vespilloides] Score = 3633 bits (9420), Expect = 0.0 Score = 3633 bits (9420), Expect = 0.0 Identities = 1838/2103 (87%), Positives = 1854/2103 (88%), Gaps = 8/2103 (0%) Frame = -3
scaffold16|size378256	TCONS_00020444	TCONS_00020431/TCONS_00020434/TCONS_00020438/TCONS_00020441/TCONS_00020442/TCONS_00020443/TCONS_00020445/TCONS_00020450	294613	295303	-	0,1^2-	intron retention	PREDICTED: mediator of RNA polymerase II transcription subunit 12 isoform X1	>XP_017777510.1 PREDICTED: mediator of RNA polymerase II transcription subunit 12 isoform X1 [Nicrophorus vespilloides] Score = 3255 bits (8440), Expect = 0.0 Score = 3255 bits (8440), Expect = 0.0 Identities = 1624/1741 (93%), Positives = 1640/1741 (94%), Gaps = 1/1741 (0%) Frame = -3
scaffold16|size378256	TCONS_00020438	TCONS_00020433/TCONS_00020434/TCONS_00020436/TCONS_00020440/TCONS_00020442/TCONS_00020445/TCONS_00020447/TCONS_00020449	295633	296411	-	0,1^2-	intron retention	PREDICTED: mediator of RNA polymerase II transcription subunit 12 isoform X1	>XP_017777510.1 PREDICTED: mediator of RNA polymerase II transcription subunit 12 isoform X1 [Nicrophorus vespilloides] Score = 2696 bits (6987), Expect = 0.0 Score = 2696 bits (6987), Expect = 0.0 Identities = 1331/1397 (95%), Positives = 1342/1397 (96%) Frame = -3
scaffold16|size378256	TCONS_00020438	TCONS_00020439	295633	296411	-	0,1^2-3^4-	complex events	PREDICTED: mediator of RNA polymerase II transcription subunit 12 isoform X1	>XP_017777510.1 PREDICTED: mediator of RNA polymerase II transcription subunit 12 isoform X1 [Nicrophorus vespilloides] Score = 2696 bits (6987), Expect = 0.0 Score = 2696 bits (6987), Expect = 0.0 Identities = 1331/1397 (95%), Positives = 1342/1397 (96%) Frame = -3
scaffold16|size378256	TCONS_00020434	TCONS_00020431/TCONS_00020432/TCONS_00020433/TCONS_00020435/TCONS_00020436/TCONS_00020437/TCONS_00020438/TCONS_00020439/TCONS_00020440/TCONS_00020441/TCONS_00020442/TCONS_00020443/TCONS_00020444/TCONS_00020445/TCONS_00020446/TCONS_00020447/TCONS_00020449/TCONS_00020450/TCONS_00020453	294292	294554	-	1^,2^	alternative donor site	PREDICTED: mediator of RNA polymerase II transcription subunit 12 isoform X2	>XP_017777511.1 PREDICTED: mediator of RNA polymerase II transcription subunit 12 isoform X2 [Nicrophorus vespilloides] Score = 3591 bits (9311), Expect = 0.0 Score = 3591 bits (9311), Expect = 0.0 Identities = 1821/2102 (86%), Positives = 1837/2102 (87%), Gaps = 24/2102 (1%) Frame = -3
scaffold16|size378256	TCONS_00020448/TCONS_00020452	TCONS_00020451	292604	293320	-	1^,2^	alternative donor site	PREDICTED: anoctamin-5-like isoform X1	>XP_017777514.1 PREDICTED: anoctamin-5-like isoform X1 [Nicrophorus vespilloides] Score = 1456 bits (3768), Expect = 0.0 Score = 1456 bits (3768), Expect = 0.0 Identities = 707/769 (91%), Positives = 724/769 (94%) Frame = -3
scaffold16|size378256	TCONS_00020451	TCONS_00020452	287245	288067	-	0,1^2-	intron retention	PREDICTED: anoctamin-5-like isoform X2	>XP_017777515.1 PREDICTED: anoctamin-5-like isoform X2 [Nicrophorus vespilloides] Score = 1407 bits (3642), Expect = 0.0 Score = 1407 bits (3642), Expect = 0.0 Identities = 683/745 (91%), Positives = 700/745 (93%) Frame = -1
scaffold16|size378256	TCONS_00020458/TCONS_00020460	TCONS_00020459	318303	328082	-	0,1-2^	exon skipping	PREDICTED: serine/threonine-protein kinase 26 isoform X2	>XP_017776796.1 PREDICTED: serine/threonine-protein kinase 26 isoform X2 [Nicrophorus vespilloides] Score = 953 bits (2464), Expect = 0.0 Score = 953 bits (2464), Expect = 0.0 Identities = 479/527 (90%), Positives = 483/527 (91%) Frame = -1
scaffold16|size378256	TCONS_00020461/TCONS_00020462/TCONS_00020464/TCONS_00020465	TCONS_00020463	335127	335245	-	1-,2-	alternative acceptor site	PREDICTED: protein crossbronx homolog	>XP_017776949.1 PREDICTED: protein crossbronx homolog [Nicrophorus vespilloides] Score = 526 bits (1354), Expect = e-148 Score = 526 bits (1354), Expect = e-148 Identities = 253/267 (94%), Positives = 262/267 (98%) Frame = -2
scaffold16|size378256	TCONS_00020461/TCONS_00020463/TCONS_00020465	TCONS_00020462	332863	333124	-	1-,2-	alternative acceptor site	PREDICTED: protein crossbronx homolog	>XP_017776949.1 PREDICTED: protein crossbronx homolog [Nicrophorus vespilloides] Score = 526 bits (1354), Expect = e-148 Score = 526 bits (1354), Expect = e-148 Identities = 253/267 (94%), Positives = 262/267 (98%) Frame = -2
scaffold16|size378256	TCONS_00020469	TCONS_00020470	343397	344059	-	1^2-,3^4-	complex events	PREDICTED: coiled-coil domain-containing protein 39-like	>XP_017776872.1 PREDICTED: coiled-coil domain-containing protein 39-like [Nicrophorus vespilloides] Score = 733 bits (1892), Expect = 0.0 Score = 733 bits (1892), Expect = 0.0 Identities = 372/400 (93%), Positives = 387/400 (96%) Frame = -1
scaffold16|size378256	TCONS_00020472	TCONS_00020473	346625	346889	-	1-,2-	alternative acceptor site	PREDICTED: ras-like GTP-binding protein RhoL isoform X1	>XP_017776895.1 PREDICTED: ras-like GTP-binding protein RhoL isoform X1 [Nicrophorus vespilloides] Score = 332 bits (851), Expect = 5e-90 Score = 332 bits (851), Expect = 5e-90 Identities = 160/165 (96%), Positives = 161/165 (97%) Frame = -1
scaffold16|size378256	TCONS_00020474	TCONS_00020475	346625	347099	-	1-,2-	alternative acceptor site	PREDICTED: ras-like GTP-binding protein RhoL isoform X1	>XP_017776895.1 PREDICTED: ras-like GTP-binding protein RhoL isoform X1 [Nicrophorus vespilloides] Score = 332 bits (851), Expect = 6e-90 Score = 332 bits (851), Expect = 6e-90 Identities = 160/165 (96%), Positives = 161/165 (97%) Frame = -1
scaffold16|size378256	TCONS_00020479	TCONS_00020478	363359	363594	-	1-,2-	alternative acceptor site	PREDICTED: nuclear pore complex protein DDB_G0274915-like isoform X1	>XP_017776729.1 PREDICTED: nuclear pore complex protein DDB_G0274915-like isoform X1 [Nicrophorus vespilloides] Score = 1351 bits (3496), Expect = 0.0 Score = 1351 bits (3496), Expect = 0.0 Identities = 795/1328 (59%), Positives = 857/1328 (64%), Gaps = 39/1328 (2%) Frame = -3
scaffold16|size378256	TCONS_00020481/TCONS_00020482/TCONS_00020483/TCONS_00020484/TCONS_00020485/TCONS_00020487/TCONS_00020488/TCONS_00020489/TCONS_00020490/TCONS_00020491	TCONS_00020486	375575	376198	-	1^,2^	alternative donor site	PREDICTED: zinc finger protein 32-like isoform X1	>XP_017776671.1 PREDICTED: zinc finger protein 32-like isoform X1 [Nicrophorus vespilloides] Score = 628 bits (1619), Expect = e-178 Score = 628 bits (1619), Expect = e-178 Identities = 313/378 (82%), Positives = 315/378 (83%), Gaps = 52/378 (13%) Frame = -2
scaffold16|size378256	TCONS_00020482/TCONS_00020483	TCONS_00020485	374900	375575	-	0,1^2-	intron retention	PREDICTED: zinc finger protein 32-like isoform X1	>XP_017776671.1 PREDICTED: zinc finger protein 32-like isoform X1 [Nicrophorus vespilloides] Score = 628 bits (1619), Expect = e-178 Score = 628 bits (1619), Expect = e-178 Identities = 313/378 (82%), Positives = 315/378 (83%), Gaps = 52/378 (13%) Frame = -2
scaffold16|size378256	TCONS_00020487/TCONS_00020490/TCONS_00020493/TCONS_00020495	TCONS_00020481/TCONS_00020486/TCONS_00020494	374839	375498	-	0,1-2^	exon skipping	PREDICTED: zinc finger protein 32-like isoform X2	>XP_017776680.1 PREDICTED: zinc finger protein 32-like isoform X2 [Nicrophorus vespilloides] Score = 510 bits (1313), Expect(2) = e-145 Score = 510 bits (1313), Expect(2) = e-145 Identities = 254/319 (79%), Positives = 256/319 (80%), Gaps = 52/319 (16%) Frame = -1
scaffold16|size378256	TCONS_00020487/TCONS_00020490/TCONS_00020493/TCONS_00020495	TCONS_00020482/TCONS_00020483	374839	375575	-	1^,2^	alternative donor site	PREDICTED: zinc finger protein 32-like isoform X2	>XP_017776680.1 PREDICTED: zinc finger protein 32-like isoform X2 [Nicrophorus vespilloides] Score = 510 bits (1313), Expect(2) = e-145 Score = 510 bits (1313), Expect(2) = e-145 Identities = 254/319 (79%), Positives = 256/319 (80%), Gaps = 52/319 (16%) Frame = -1
scaffold16|size378256	TCONS_00020487/TCONS_00020490/TCONS_00020493/TCONS_00020495	TCONS_00020485	374839	375575	-	1^,2^3-4^	complex events	PREDICTED: zinc finger protein 32-like isoform X2	>XP_017776680.1 PREDICTED: zinc finger protein 32-like isoform X2 [Nicrophorus vespilloides] Score = 510 bits (1313), Expect(2) = e-145 Score = 510 bits (1313), Expect(2) = e-145 Identities = 254/319 (79%), Positives = 256/319 (80%), Gaps = 52/319 (16%) Frame = -1
scaffold16|size378256	TCONS_00020484/TCONS_00020488/TCONS_00020489/TCONS_00020491	TCONS_00020481/TCONS_00020486/TCONS_00020494	374900	375498	-	1-,2-	alternative acceptor site	PREDICTED: zinc finger protein 32-like isoform X2	>XP_017776680.1 PREDICTED: zinc finger protein 32-like isoform X2 [Nicrophorus vespilloides] Score = 610 bits (1572), Expect = e-173 Score = 610 bits (1572), Expect = e-173 Identities = 303/369 (82%), Positives = 305/369 (82%), Gaps = 52/369 (14%) Frame = -2
scaffold16|size378256	TCONS_00020484/TCONS_00020488/TCONS_00020489/TCONS_00020491	TCONS_00020485	374900	375575	-	1^3-,2^4-	complex events	PREDICTED: zinc finger protein 32-like isoform X2	>XP_017776680.1 PREDICTED: zinc finger protein 32-like isoform X2 [Nicrophorus vespilloides] Score = 610 bits (1572), Expect = e-173 Score = 610 bits (1572), Expect = e-173 Identities = 303/369 (82%), Positives = 305/369 (82%), Gaps = 52/369 (14%) Frame = -2
scaffold16|size378256	TCONS_00020482/TCONS_00020489	TCONS_00020484	372499	372778	-	1-,2-	alternative acceptor site	PREDICTED: zinc finger protein 32-like isoform X2	>XP_017776680.1 PREDICTED: zinc finger protein 32-like isoform X2 [Nicrophorus vespilloides] Score = 610 bits (1572), Expect = e-173 Score = 610 bits (1572), Expect = e-173 Identities = 303/369 (82%), Positives = 305/369 (82%), Gaps = 52/369 (14%) Frame = -2
scaffold16|size378256	TCONS_00020482/TCONS_00020489	TCONS_00020481/TCONS_00020483/TCONS_00020485/TCONS_00020486/TCONS_00020487/TCONS_00020488	372499	373591	-	1^3-,2^4-	complex events	PREDICTED: zinc finger protein 32-like isoform X2	>XP_017776680.1 PREDICTED: zinc finger protein 32-like isoform X2 [Nicrophorus vespilloides] Score = 610 bits (1572), Expect = e-173 Score = 610 bits (1572), Expect = e-173 Identities = 303/369 (82%), Positives = 305/369 (82%), Gaps = 52/369 (14%) Frame = -2
scaffold16|size378256	TCONS_00020482/TCONS_00020489	TCONS_00020490	372499	374839	-	1^2-3^4-5^6-7^9-,8^10-	complex events	PREDICTED: zinc finger protein 32-like isoform X2	>XP_017776680.1 PREDICTED: zinc finger protein 32-like isoform X2 [Nicrophorus vespilloides] Score = 610 bits (1572), Expect = e-173 Score = 610 bits (1572), Expect = e-173 Identities = 303/369 (82%), Positives = 305/369 (82%), Gaps = 52/369 (14%) Frame = -2
scaffold16|size378256	TCONS_00020490	TCONS_00020481/TCONS_00020483/TCONS_00020485/TCONS_00020486/TCONS_00020487/TCONS_00020488	372776	374839	-	0,1^2-3^4-5^6-	complex events	PREDICTED: zinc finger protein 32-like isoform X2	>XP_017776680.1 PREDICTED: zinc finger protein 32-like isoform X2 [Nicrophorus vespilloides] Score = 683 bits (1763), Expect(2) = 0.0 Score = 683 bits (1763), Expect(2) = 0.0 Identities = 326/341 (95%), Positives = 330/341 (96%), Gaps = 1/341 (0%) Frame = -1
scaffold16|size378256	TCONS_00020481/TCONS_00020486/TCONS_00020494	TCONS_00020485	374983	375575	-	1^,2^	alternative donor site	PREDICTED: zinc finger protein 32-like isoform X2	>XP_017776680.1 PREDICTED: zinc finger protein 32-like isoform X2 [Nicrophorus vespilloides] Score = 564 bits (1453), Expect(2) = e-160 Score = 564 bits (1453), Expect(2) = e-160 Identities = 282/347 (81%), Positives = 284/347 (81%), Gaps = 52/347 (14%) Frame = -2
scaffold16|size378256	TCONS_00020484	TCONS_00020481/TCONS_00020483/TCONS_00020485/TCONS_00020486/TCONS_00020487/TCONS_00020488	372720	373591	-	1^,2^	alternative donor site	PREDICTED: zinc finger protein 32-like isoform X2	>XP_017776680.1 PREDICTED: zinc finger protein 32-like isoform X2 [Nicrophorus vespilloides] Score = 610 bits (1572), Expect = e-173 Score = 610 bits (1572), Expect = e-173 Identities = 303/369 (82%), Positives = 305/369 (82%), Gaps = 52/369 (14%) Frame = -2
scaffold16|size378256	TCONS_00020484	TCONS_00020490	372720	374839	-	1^2-3^4-5^6-7^,8^	complex events	PREDICTED: zinc finger protein 32-like isoform X2	>XP_017776680.1 PREDICTED: zinc finger protein 32-like isoform X2 [Nicrophorus vespilloides] Score = 610 bits (1572), Expect = e-173 Score = 610 bits (1572), Expect = e-173 Identities = 303/369 (82%), Positives = 305/369 (82%), Gaps = 52/369 (14%) Frame = -2
scaffold16|size378256	TCONS_00020491	TCONS_00020482/TCONS_00020484/TCONS_00020489	372778	374839	-	0,1^2-3^4-5^6-	complex events	PREDICTED: zinc finger protein 32-like isoform X2	>XP_017776680.1 PREDICTED: zinc finger protein 32-like isoform X2 [Nicrophorus vespilloides] Score = 783 bits (2022), Expect = 0.0 Score = 783 bits (2022), Expect = 0.0 Identities = 375/391 (95%), Positives = 379/391 (96%), Gaps = 1/391 (0%) Frame = -2
scaffold16|size378256	TCONS_00020493/TCONS_00020494	TCONS_00020481/TCONS_00020482/TCONS_00020483/TCONS_00020484/TCONS_00020485/TCONS_00020486/TCONS_00020487/TCONS_00020488/TCONS_00020489	373635	374839	-	0,1^2-3^4-	complex events	PREDICTED: zinc finger protein 32-like isoform X1	>XP_017776671.1 PREDICTED: zinc finger protein 32-like isoform X1 [Nicrophorus vespilloides] Score = 683 bits (1763), Expect = 0.0 Score = 683 bits (1763), Expect = 0.0 Identities = 326/341 (95%), Positives = 330/341 (96%), Gaps = 1/341 (0%) Frame = -1
scaffold17|size484448	TCONS_00022348/TCONS_00022349	TCONS_00022347/TCONS_00022350/TCONS_00022351/TCONS_00022352	722	2208	+	0,1^2-	intron retention	PREDICTED: potassium voltage-gated channel protein Shab isoform X2	>XP_017768933.1 PREDICTED: potassium voltage-gated channel protein Shab isoform X2 [Nicrophorus vespilloides] Score = 711 bits (1834), Expect = 0.0 Score = 711 bits (1834), Expect = 0.0 Identities = 368/423 (86%), Positives = 373/423 (88%), Gaps = 1/423 (0%) Frame = +3
scaffold17|size484448	TCONS_00022349	TCONS_00022350	10155	11927	+	0,1^2-	intron retention	PREDICTED: potassium voltage-gated channel protein Shab isoform X2	>XP_017768933.1 PREDICTED: potassium voltage-gated channel protein Shab isoform X2 [Nicrophorus vespilloides] Score = 711 bits (1834), Expect = 0.0 Score = 711 bits (1834), Expect = 0.0 Identities = 368/423 (86%), Positives = 373/423 (88%), Gaps = 1/423 (0%) Frame = +3
scaffold17|size484448	TCONS_00022347/TCONS_00022348/TCONS_00022350/TCONS_00022351/TCONS_00022352/TCONS_00022353/TCONS_00022354/TCONS_00022355	TCONS_00022349/TCONS_00022356	4692	6417	+	1-,2-	alternative acceptor site	PREDICTED: potassium voltage-gated channel protein Shab isoform X1	>XP_017768930.1 PREDICTED: potassium voltage-gated channel protein Shab isoform X1 [Nicrophorus vespilloides] Score = 705 bits (1819), Expect = 0.0 Score = 705 bits (1819), Expect = 0.0 Identities = 366/436 (83%), Positives = 371/436 (85%), Gaps = 1/436 (0%) Frame = +3
scaffold17|size484448	TCONS_00022351	TCONS_00022349	10155	12100	+	0,1^2-	intron retention	PREDICTED: potassium voltage-gated channel protein Shab isoform X1	>XP_017768930.1 PREDICTED: potassium voltage-gated channel protein Shab isoform X1 [Nicrophorus vespilloides] Score = 705 bits (1819), Expect = 0.0 Score = 705 bits (1819), Expect = 0.0 Identities = 366/436 (83%), Positives = 371/436 (85%), Gaps = 1/436 (0%) Frame = +3
scaffold17|size484448	TCONS_00022351	TCONS_00022350	10155	12100	+	0,1^2-3^4-	complex events	PREDICTED: potassium voltage-gated channel protein Shab isoform X1	>XP_017768930.1 PREDICTED: potassium voltage-gated channel protein Shab isoform X1 [Nicrophorus vespilloides] Score = 705 bits (1819), Expect = 0.0 Score = 705 bits (1819), Expect = 0.0 Identities = 366/436 (83%), Positives = 371/436 (85%), Gaps = 1/436 (0%) Frame = +3
scaffold17|size484448	TCONS_00022352	TCONS_00022350	11358	12970	+	1-,2-3^4-5^6-	complex events	PREDICTED: potassium voltage-gated channel protein Shab isoform X1	>XP_017768930.1 PREDICTED: potassium voltage-gated channel protein Shab isoform X1 [Nicrophorus vespilloides] Score = 705 bits (1819), Expect = 0.0 Score = 705 bits (1819), Expect = 0.0 Identities = 366/436 (83%), Positives = 371/436 (85%), Gaps = 1/436 (0%) Frame = +3
scaffold17|size484448	TCONS_00022352	TCONS_00022355	11358	12970	+	1-,2-	alternative acceptor site	PREDICTED: potassium voltage-gated channel protein Shab isoform X1	>XP_017768930.1 PREDICTED: potassium voltage-gated channel protein Shab isoform X1 [Nicrophorus vespilloides] Score = 705 bits (1819), Expect = 0.0 Score = 705 bits (1819), Expect = 0.0 Identities = 366/436 (83%), Positives = 371/436 (85%), Gaps = 1/436 (0%) Frame = +3
scaffold17|size484448	TCONS_00022352	TCONS_00022348	11358	12970	+	1-,2-3^4-	complex events	PREDICTED: potassium voltage-gated channel protein Shab isoform X1	>XP_017768930.1 PREDICTED: potassium voltage-gated channel protein Shab isoform X1 [Nicrophorus vespilloides] Score = 705 bits (1819), Expect = 0.0 Score = 705 bits (1819), Expect = 0.0 Identities = 366/436 (83%), Positives = 371/436 (85%), Gaps = 1/436 (0%) Frame = +3
scaffold17|size484448	TCONS_00022350	TCONS_00022348	11358	11414	+	0,1-2^	exon skipping	PREDICTED: potassium voltage-gated channel protein Shab isoform X1	>XP_017768930.1 PREDICTED: potassium voltage-gated channel protein Shab isoform X1 [Nicrophorus vespilloides] Score = 705 bits (1819), Expect = 0.0 Score = 705 bits (1819), Expect = 0.0 Identities = 366/436 (83%), Positives = 371/436 (85%), Gaps = 1/436 (0%) Frame = +3
scaffold17|size484448	TCONS_00022350	TCONS_00022353	10155	11414	+	1^,2^	alternative donor site	PREDICTED: potassium voltage-gated channel protein Shab isoform X1	>XP_017768930.1 PREDICTED: potassium voltage-gated channel protein Shab isoform X1 [Nicrophorus vespilloides] Score = 705 bits (1819), Expect = 0.0 Score = 705 bits (1819), Expect = 0.0 Identities = 366/436 (83%), Positives = 371/436 (85%), Gaps = 1/436 (0%) Frame = +3
scaffold17|size484448	TCONS_00022350	TCONS_00022354	10155	12970	+	1^4-5^6-7^8-,2^3-	complex events	PREDICTED: potassium voltage-gated channel protein Shab isoform X1	>XP_017768930.1 PREDICTED: potassium voltage-gated channel protein Shab isoform X1 [Nicrophorus vespilloides] Score = 705 bits (1819), Expect = 0.0 Score = 705 bits (1819), Expect = 0.0 Identities = 366/436 (83%), Positives = 371/436 (85%), Gaps = 1/436 (0%) Frame = +3
scaffold17|size484448	TCONS_00022348/TCONS_00022353	TCONS_00022350	11414	12970	+	0,1^2-3^4-	complex events	PREDICTED: potassium voltage-gated channel protein Shab isoform X3	>XP_017768934.1 PREDICTED: potassium voltage-gated channel protein Shab isoform X3 [Nicrophorus vespilloides] Score = 705 bits (1819), Expect = 0.0 Score = 705 bits (1819), Expect = 0.0 Identities = 366/438 (83%), Positives = 371/438 (84%), Gaps = 1/438 (0%) Frame = +3
scaffold17|size484448	TCONS_00022348	TCONS_00022347	11358	12970	+	1-2^4-,3-5^6-7^8-	complex events	PREDICTED: potassium voltage-gated channel protein Shab isoform X3	>XP_017768934.1 PREDICTED: potassium voltage-gated channel protein Shab isoform X3 [Nicrophorus vespilloides] Score = 705 bits (1819), Expect = 0.0 Score = 705 bits (1819), Expect = 0.0 Identities = 366/438 (83%), Positives = 371/438 (84%), Gaps = 1/438 (0%) Frame = +3
scaffold17|size484448	TCONS_00022348	TCONS_00022351	10155	12970	+	1^2-3^4-,5^6-	complex events	PREDICTED: potassium voltage-gated channel protein Shab isoform X3	>XP_017768934.1 PREDICTED: potassium voltage-gated channel protein Shab isoform X3 [Nicrophorus vespilloides] Score = 705 bits (1819), Expect = 0.0 Score = 705 bits (1819), Expect = 0.0 Identities = 366/438 (83%), Positives = 371/438 (84%), Gaps = 1/438 (0%) Frame = +3
scaffold17|size484448	TCONS_00022348	TCONS_00022349	10155	12970	+	1^2-3^4-,5^6-7^8-	complex events	PREDICTED: potassium voltage-gated channel protein Shab isoform X3	>XP_017768934.1 PREDICTED: potassium voltage-gated channel protein Shab isoform X3 [Nicrophorus vespilloides] Score = 705 bits (1819), Expect = 0.0 Score = 705 bits (1819), Expect = 0.0 Identities = 366/438 (83%), Positives = 371/438 (84%), Gaps = 1/438 (0%) Frame = +3
scaffold17|size484448	TCONS_00022348	TCONS_00022354	10155	12970	+	1^3-4^6-,2^5-	complex events	PREDICTED: potassium voltage-gated channel protein Shab isoform X3	>XP_017768934.1 PREDICTED: potassium voltage-gated channel protein Shab isoform X3 [Nicrophorus vespilloides] Score = 705 bits (1819), Expect = 0.0 Score = 705 bits (1819), Expect = 0.0 Identities = 366/438 (83%), Positives = 371/438 (84%), Gaps = 1/438 (0%) Frame = +3
scaffold17|size484448	TCONS_00022347	TCONS_00022350	11358	11927	+	1-,2-	alternative acceptor site	PREDICTED: potassium voltage-gated channel protein Shab isoform X1	>XP_017768930.1 PREDICTED: potassium voltage-gated channel protein Shab isoform X1 [Nicrophorus vespilloides] Score = 705 bits (1819), Expect = 0.0 Score = 705 bits (1819), Expect = 0.0 Identities = 366/436 (83%), Positives = 371/436 (85%), Gaps = 1/436 (0%) Frame = +3
scaffold17|size484448	TCONS_00022347	TCONS_00022353	10155	12970	+	1^3-5^6-7^8-,2^4-	complex events	PREDICTED: potassium voltage-gated channel protein Shab isoform X1	>XP_017768930.1 PREDICTED: potassium voltage-gated channel protein Shab isoform X1 [Nicrophorus vespilloides] Score = 705 bits (1819), Expect = 0.0 Score = 705 bits (1819), Expect = 0.0 Identities = 366/436 (83%), Positives = 371/436 (85%), Gaps = 1/436 (0%) Frame = +3
scaffold17|size484448	TCONS_00022353	TCONS_00022348	10155	11387	+	0,1^2-	intron retention	PREDICTED: potassium voltage-gated channel protein Shab isoform X3	>XP_017768934.1 PREDICTED: potassium voltage-gated channel protein Shab isoform X3 [Nicrophorus vespilloides] Score = 705 bits (1819), Expect = 0.0 Score = 705 bits (1819), Expect = 0.0 Identities = 366/438 (83%), Positives = 371/438 (84%), Gaps = 1/438 (0%) Frame = +3
scaffold17|size484448	TCONS_00022353	TCONS_00022351	10155	12970	+	1^2-,3^4-	complex events	PREDICTED: potassium voltage-gated channel protein Shab isoform X3	>XP_017768934.1 PREDICTED: potassium voltage-gated channel protein Shab isoform X3 [Nicrophorus vespilloides] Score = 705 bits (1819), Expect = 0.0 Score = 705 bits (1819), Expect = 0.0 Identities = 366/438 (83%), Positives = 371/438 (84%), Gaps = 1/438 (0%) Frame = +3
scaffold17|size484448	TCONS_00022353	TCONS_00022349	10155	12970	+	1^2-,3^4-5^6-	complex events	PREDICTED: potassium voltage-gated channel protein Shab isoform X3	>XP_017768934.1 PREDICTED: potassium voltage-gated channel protein Shab isoform X3 [Nicrophorus vespilloides] Score = 705 bits (1819), Expect = 0.0 Score = 705 bits (1819), Expect = 0.0 Identities = 366/438 (83%), Positives = 371/438 (84%), Gaps = 1/438 (0%) Frame = +3
scaffold17|size484448	TCONS_00022354	TCONS_00022347	11394	12970	+	0,1^2-;1-,2-	complex events	PREDICTED: potassium voltage-gated channel protein Shab isoform X1	>XP_017768930.1 PREDICTED: potassium voltage-gated channel protein Shab isoform X1 [Nicrophorus vespilloides] Score = 705 bits (1819), Expect = 0.0 Score = 705 bits (1819), Expect = 0.0 Identities = 366/436 (83%), Positives = 371/436 (85%), Gaps = 1/436 (0%) Frame = +2
scaffold17|size484448	TCONS_00022354	TCONS_00022353	10155	12970	+	1^3-,2^4-	complex events	PREDICTED: potassium voltage-gated channel protein Shab isoform X1	>XP_017768930.1 PREDICTED: potassium voltage-gated channel protein Shab isoform X1 [Nicrophorus vespilloides] Score = 705 bits (1819), Expect = 0.0 Score = 705 bits (1819), Expect = 0.0 Identities = 366/436 (83%), Positives = 371/436 (85%), Gaps = 1/436 (0%) Frame = +2
scaffold17|size484448	TCONS_00022355	TCONS_00022348	11386	12970	+	0,1^2-	intron retention	PREDICTED: potassium voltage-gated channel protein Shab isoform X1	>XP_017768930.1 PREDICTED: potassium voltage-gated channel protein Shab isoform X1 [Nicrophorus vespilloides] Score = 705 bits (1819), Expect = 0.0 Score = 705 bits (1819), Expect = 0.0 Identities = 366/436 (83%), Positives = 371/436 (85%), Gaps = 1/436 (0%) Frame = +3
scaffold17|size484448	TCONS_00022356	TCONS_00022351	10155	12970	+	0,1^2-	intron retention	PREDICTED: potassium voltage-gated channel protein Shab isoform X2	>XP_017768933.1 PREDICTED: potassium voltage-gated channel protein Shab isoform X2 [Nicrophorus vespilloides] Score = 711 bits (1834), Expect = 0.0 Score = 711 bits (1834), Expect = 0.0 Identities = 368/423 (86%), Positives = 373/423 (88%), Gaps = 1/423 (0%) Frame = +2
scaffold17|size484448	TCONS_00022356	TCONS_00022349	10155	12970	+	0,1^2-3^4-	complex events	PREDICTED: potassium voltage-gated channel protein Shab isoform X2	>XP_017768933.1 PREDICTED: potassium voltage-gated channel protein Shab isoform X2 [Nicrophorus vespilloides] Score = 711 bits (1834), Expect = 0.0 Score = 711 bits (1834), Expect = 0.0 Identities = 368/423 (86%), Positives = 373/423 (88%), Gaps = 1/423 (0%) Frame = +2
scaffold17|size484448	TCONS_00022356	TCONS_00022350	10155	12970	+	0,1^2-3^4-5^6-	complex events	PREDICTED: potassium voltage-gated channel protein Shab isoform X2	>XP_017768933.1 PREDICTED: potassium voltage-gated channel protein Shab isoform X2 [Nicrophorus vespilloides] Score = 711 bits (1834), Expect = 0.0 Score = 711 bits (1834), Expect = 0.0 Identities = 368/423 (86%), Positives = 373/423 (88%), Gaps = 1/423 (0%) Frame = +2
scaffold17|size484448	TCONS_00022362	TCONS_00022361	16567	25163	+	1-2^3-4^8-,5-6^7-	complex events	PREDICTED: probable ATP-dependent RNA helicase DDX20	>XP_017768920.1 PREDICTED: probable ATP-dependent RNA helicase DDX20 [Nicrophorus vespilloides] Score = 483 bits (1243), Expect = e-135 Score = 483 bits (1243), Expect = e-135 Identities = 257/457 (56%), Positives = 298/457 (65%), Gaps = 63/457 (13%) Frame = +1
scaffold17|size484448	TCONS_00022363	TCONS_00022362	16853	25163	+	1^3-,2^4-	complex events	PREDICTED: probable ATP-dependent RNA helicase DDX20	>XP_017768920.1 PREDICTED: probable ATP-dependent RNA helicase DDX20 [Nicrophorus vespilloides] Score = 552 bits (1422), Expect = e-156 Score = 552 bits (1422), Expect = e-156 Identities = 284/458 (62%), Positives = 326/458 (71%), Gaps = 3/458 (0%) Frame = +2
scaffold17|size484448	TCONS_00022371	TCONS_00022369	24551	25108	-	1^2-3^5-,4^6-	complex events	PREDICTED: probable ATP-dependent RNA helicase DDX20	>XP_017768920.1 PREDICTED: probable ATP-dependent RNA helicase DDX20 [Nicrophorus vespilloides] Score = 876 bits (2263), Expect(4) = 0.0 Score = 876 bits (2263), Expect(4) = 0.0 Identities = 449/603 (74%), Positives = 495/603 (82%), Gaps = 39/603 (6%) Frame = +2
scaffold17|size484448	TCONS_00022371	TCONS_00022370	22448	25108	-	1^2-3^5-8^10-,4^6-7^9-	complex events	PREDICTED: probable ATP-dependent RNA helicase DDX20	>XP_017768920.1 PREDICTED: probable ATP-dependent RNA helicase DDX20 [Nicrophorus vespilloides] Score = 876 bits (2263), Expect(4) = 0.0 Score = 876 bits (2263), Expect(4) = 0.0 Identities = 449/603 (74%), Positives = 495/603 (82%), Gaps = 39/603 (6%) Frame = +2
scaffold17|size484448	TCONS_00022370	TCONS_00022369	22448	24677	-	1^3-,2^4-	complex events	PREDICTED: probable ATP-dependent RNA helicase DDX20	>XP_017768920.1 PREDICTED: probable ATP-dependent RNA helicase DDX20 [Nicrophorus vespilloides] Score = 786 bits (2029), Expect(4) = 0.0 Score = 786 bits (2029), Expect(4) = 0.0 Identities = 398/505 (78%), Positives = 438/505 (86%) Frame = +2
scaffold17|size484448	TCONS_00022372	TCONS_00022371	24759	25108	-	0,1^2-	intron retention	PREDICTED: probable ATP-dependent RNA helicase DDX20	>XP_017768920.1 PREDICTED: probable ATP-dependent RNA helicase DDX20 [Nicrophorus vespilloides] Score = 961 bits (2483), Expect(3) = 0.0 Score = 961 bits (2483), Expect(3) = 0.0 Identities = 491/681 (72%), Positives = 546/681 (80%), Gaps = 42/681 (6%) Frame = +2
scaffold17|size484448	TCONS_00022372	TCONS_00022369	24551	25108	-	1^3-,2^4-	complex events	PREDICTED: probable ATP-dependent RNA helicase DDX20	>XP_017768920.1 PREDICTED: probable ATP-dependent RNA helicase DDX20 [Nicrophorus vespilloides] Score = 961 bits (2483), Expect(3) = 0.0 Score = 961 bits (2483), Expect(3) = 0.0 Identities = 491/681 (72%), Positives = 546/681 (80%), Gaps = 42/681 (6%) Frame = +2
scaffold18|size287922	TCONS_00023989	TCONS_00023990	148803	149192	+	0,1-2^	exon skipping	PREDICTED: uncharacterized protein LOC108562770	>XP_017776684.1 PREDICTED: uncharacterized protein LOC108562770 [Nicrophorus vespilloides] Score = 813 bits (2099), Expect = 0.0 Score = 813 bits (2099), Expect = 0.0 Identities = 385/540 (71%), Positives = 459/540 (85%), Gaps = 1/540 (0%) Frame = +3
scaffold18|size287922	TCONS_00023997	TCONS_00023992/TCONS_00023993/TCONS_00023994/TCONS_00023995/TCONS_00023996/TCONS_00023998	157334	157896	+	0,1^2-	intron retention	PREDICTED: uncharacterized protein LOC108562770	>XP_017776684.1 PREDICTED: uncharacterized protein LOC108562770 [Nicrophorus vespilloides] Score = 807 bits (2085), Expect = 0.0 Score = 807 bits (2085), Expect = 0.0 Identities = 383/540 (70%), Positives = 456/540 (84%) Frame = +2
scaffold18|size287922	TCONS_00023997/TCONS_00024000	TCONS_00023992/TCONS_00023993/TCONS_00023995/TCONS_00024003	158057	159028	+	0,1^2-	intron retention	PREDICTED: uncharacterized protein LOC108562770	>XP_017776684.1 PREDICTED: uncharacterized protein LOC108562770 [Nicrophorus vespilloides] Score = 807 bits (2085), Expect = 0.0 Score = 807 bits (2085), Expect = 0.0 Identities = 383/540 (70%), Positives = 456/540 (84%) Frame = +2
scaffold18|size287922	TCONS_00023993/TCONS_00023997	TCONS_00023992/TCONS_00024003	159028	164999	+	1-2^,3-4^	mutually exclusive exons	PREDICTED: uncharacterized protein LOC108562770	>XP_017776684.1 PREDICTED: uncharacterized protein LOC108562770 [Nicrophorus vespilloides] Score = 807 bits (2085), Expect = 0.0 Score = 807 bits (2085), Expect = 0.0 Identities = 383/540 (70%), Positives = 456/540 (84%) Frame = +2
scaffold18|size287922	TCONS_00023997	TCONS_00023994	158005	164999	+	1-2^3-4^,5-6^7-8^	complex events	PREDICTED: uncharacterized protein LOC108562770	>XP_017776684.1 PREDICTED: uncharacterized protein LOC108562770 [Nicrophorus vespilloides] Score = 807 bits (2085), Expect = 0.0 Score = 807 bits (2085), Expect = 0.0 Identities = 383/540 (70%), Positives = 456/540 (84%) Frame = +2
scaffold18|size287922	TCONS_00023997	TCONS_00024002	158005	164999	+	1-2^3-4^,5-6^	complex events	PREDICTED: uncharacterized protein LOC108562770	>XP_017776684.1 PREDICTED: uncharacterized protein LOC108562770 [Nicrophorus vespilloides] Score = 807 bits (2085), Expect = 0.0 Score = 807 bits (2085), Expect = 0.0 Identities = 383/540 (70%), Positives = 456/540 (84%) Frame = +2
scaffold18|size287922	TCONS_00023997	TCONS_00023996/TCONS_00024001	157896	164999	+	1-2^3-4^5-6^,7-8^9-10^11-12^	complex events	PREDICTED: uncharacterized protein LOC108562770	>XP_017776684.1 PREDICTED: uncharacterized protein LOC108562770 [Nicrophorus vespilloides] Score = 807 bits (2085), Expect = 0.0 Score = 807 bits (2085), Expect = 0.0 Identities = 383/540 (70%), Positives = 456/540 (84%) Frame = +2
scaffold18|size287922	TCONS_00023997	TCONS_00023992/TCONS_00023993/TCONS_00023994/TCONS_00023996/TCONS_00024001/TCONS_00024005	165241	166305	+	0,1^2-	intron retention	PREDICTED: uncharacterized protein LOC108562770	>XP_017776684.1 PREDICTED: uncharacterized protein LOC108562770 [Nicrophorus vespilloides] Score = 807 bits (2085), Expect = 0.0 Score = 807 bits (2085), Expect = 0.0 Identities = 383/540 (70%), Positives = 456/540 (84%) Frame = +2
scaffold18|size287922	TCONS_00023994/TCONS_00024002	TCONS_00023996/TCONS_00024001	157896	163610	+	1-2^,3-4^	mutually exclusive exons	PREDICTED: uncharacterized protein LOC108562770	>XP_017776684.1 PREDICTED: uncharacterized protein LOC108562770 [Nicrophorus vespilloides] Score = 778 bits (2010), Expect = 0.0 Score = 778 bits (2010), Expect = 0.0 Identities = 370/540 (68%), Positives = 448/540 (82%) Frame = +1
scaffold18|size287922	TCONS_00023995	TCONS_00023993	159318	165894	+	1-2^3-4^8-,5-6^7-	complex events	PREDICTED: uncharacterized protein LOC108562770	>XP_017776684.1 PREDICTED: uncharacterized protein LOC108562770 [Nicrophorus vespilloides] Score = 770 bits (1987), Expect = 0.0 Score = 770 bits (1987), Expect = 0.0 Identities = 371/536 (69%), Positives = 440/536 (82%), Gaps = 23/536 (4%) Frame = +1
scaffold18|size287922	TCONS_00023995	TCONS_00023992	159028	165894	+	1-2^3-4^5-6^12-,7-8^9-10^11-	complex events	PREDICTED: uncharacterized protein LOC108562770	>XP_017776684.1 PREDICTED: uncharacterized protein LOC108562770 [Nicrophorus vespilloides] Score = 770 bits (1987), Expect = 0.0 Score = 770 bits (1987), Expect = 0.0 Identities = 371/536 (69%), Positives = 440/536 (82%), Gaps = 23/536 (4%) Frame = +1
scaffold18|size287922	TCONS_00023995	TCONS_00023994	158005	165894	+	1-2^3-4^5-6^7-8^9-10^18-,11-12^13-14^15-16^17-	complex events	PREDICTED: uncharacterized protein LOC108562770	>XP_017776684.1 PREDICTED: uncharacterized protein LOC108562770 [Nicrophorus vespilloides] Score = 770 bits (1987), Expect = 0.0 Score = 770 bits (1987), Expect = 0.0 Identities = 371/536 (69%), Positives = 440/536 (82%), Gaps = 23/536 (4%) Frame = +1
scaffold18|size287922	TCONS_00023995	TCONS_00023996/TCONS_00024001	157896	165894	+	1-2^3-4^5-6^7-8^9-10^11-12^22-,13-14^15-16^17-18^19-20^21-	complex events	PREDICTED: uncharacterized protein LOC108562770	>XP_017776684.1 PREDICTED: uncharacterized protein LOC108562770 [Nicrophorus vespilloides] Score = 770 bits (1987), Expect = 0.0 Score = 770 bits (1987), Expect = 0.0 Identities = 371/536 (69%), Positives = 440/536 (82%), Gaps = 23/536 (4%) Frame = +1
scaffold18|size287922	TCONS_00023995	TCONS_00023997	159318	166305	+	1-2^3-4^8-9^10-,5-6^7-	complex events	PREDICTED: uncharacterized protein LOC108562770	>XP_017776684.1 PREDICTED: uncharacterized protein LOC108562770 [Nicrophorus vespilloides] Score = 770 bits (1987), Expect = 0.0 Score = 770 bits (1987), Expect = 0.0 Identities = 371/536 (69%), Positives = 440/536 (82%), Gaps = 23/536 (4%) Frame = +1
scaffold18|size287922	TCONS_00023993	TCONS_00023994	158005	164999	+	1-2^3-4^5-6^,7-8^9-10^	complex events	PREDICTED: uncharacterized protein LOC108562770	>XP_017776684.1 PREDICTED: uncharacterized protein LOC108562770 [Nicrophorus vespilloides] Score = 766 bits (1977), Expect = 0.0 Score = 766 bits (1977), Expect = 0.0 Identities = 369/540 (68%), Positives = 440/540 (81%), Gaps = 23/540 (4%) Frame = +1
scaffold18|size287922	TCONS_00023993	TCONS_00024002	158005	164999	+	1-2^3-4^5-6^,7-8^	complex events	PREDICTED: uncharacterized protein LOC108562770	>XP_017776684.1 PREDICTED: uncharacterized protein LOC108562770 [Nicrophorus vespilloides] Score = 766 bits (1977), Expect = 0.0 Score = 766 bits (1977), Expect = 0.0 Identities = 369/540 (68%), Positives = 440/540 (81%), Gaps = 23/540 (4%) Frame = +1
scaffold18|size287922	TCONS_00023993	TCONS_00023996/TCONS_00024001	157896	164999	+	1-2^3-4^5-6^7-8^,9-10^11-12^13-14^	complex events	PREDICTED: uncharacterized protein LOC108562770	>XP_017776684.1 PREDICTED: uncharacterized protein LOC108562770 [Nicrophorus vespilloides] Score = 766 bits (1977), Expect = 0.0 Score = 766 bits (1977), Expect = 0.0 Identities = 369/540 (68%), Positives = 440/540 (81%), Gaps = 23/540 (4%) Frame = +1
scaffold18|size287922	TCONS_00023992/TCONS_00024003	TCONS_00023994	158005	164638	+	1-2^3-4^,5-6^	complex events	PREDICTED: uncharacterized protein LOC108562770	>XP_017776684.1 PREDICTED: uncharacterized protein LOC108562770 [Nicrophorus vespilloides] Score = 771 bits (1991), Expect = 0.0 Score = 771 bits (1991), Expect = 0.0 Identities = 370/540 (68%), Positives = 443/540 (82%), Gaps = 23/540 (4%) Frame = +1
scaffold18|size287922	TCONS_00023992/TCONS_00024003	TCONS_00023996/TCONS_00024001	157896	164638	+	1-2^3-4^5-6^,7-8^9-10^	complex events	PREDICTED: uncharacterized protein LOC108562770	>XP_017776684.1 PREDICTED: uncharacterized protein LOC108562770 [Nicrophorus vespilloides] Score = 771 bits (1991), Expect = 0.0 Score = 771 bits (1991), Expect = 0.0 Identities = 370/540 (68%), Positives = 443/540 (82%), Gaps = 23/540 (4%) Frame = +1
scaffold18|size287922	TCONS_00023992/TCONS_00024003	TCONS_00024002	158005	164871	+	1-2^3-4^6-,5-	complex events	PREDICTED: uncharacterized protein LOC108562770	>XP_017776684.1 PREDICTED: uncharacterized protein LOC108562770 [Nicrophorus vespilloides] Score = 771 bits (1991), Expect = 0.0 Score = 771 bits (1991), Expect = 0.0 Identities = 370/540 (68%), Positives = 443/540 (82%), Gaps = 23/540 (4%) Frame = +1
scaffold18|size287922	TCONS_00024000	TCONS_00024003	159028	165599	+	1-2^3-4^5-6^12-,7-8^9-10^11-	complex events	PREDICTED: uncharacterized protein LOC108562770	>XP_017776684.1 PREDICTED: uncharacterized protein LOC108562770 [Nicrophorus vespilloides] Score = 811 bits (2095), Expect = 0.0 Score = 811 bits (2095), Expect = 0.0 Identities = 385/536 (71%), Positives = 456/536 (85%) Frame = +2
scaffold18|size287922	TCONS_00024000	TCONS_00024002	158005	165599	+	1-2^3-4^5-6^7-8^14-,9-10^11-12^13-	complex events	PREDICTED: uncharacterized protein LOC108562770	>XP_017776684.1 PREDICTED: uncharacterized protein LOC108562770 [Nicrophorus vespilloides] Score = 811 bits (2095), Expect = 0.0 Score = 811 bits (2095), Expect = 0.0 Identities = 385/536 (71%), Positives = 456/536 (85%) Frame = +2
scaffold18|size287922	TCONS_00024001	TCONS_00024000	157516	157896	+	0,1^2-	intron retention	PREDICTED: uncharacterized protein LOC108562770	>XP_017776684.1 PREDICTED: uncharacterized protein LOC108562770 [Nicrophorus vespilloides] Score = 777 bits (2007), Expect = 0.0 Score = 777 bits (2007), Expect = 0.0 Identities = 369/540 (68%), Positives = 448/540 (82%) Frame = +3
scaffold18|size287922	TCONS_00024002	TCONS_00023994/TCONS_00023996/TCONS_00024001/TCONS_00024004/TCONS_00024005	163610	164871	+	0,1^2-	intron retention	PREDICTED: uncharacterized protein LOC108562770	>XP_017776684.1 PREDICTED: uncharacterized protein LOC108562770 [Nicrophorus vespilloides] Score = 529 bits (1363), Expect(2) = 0.0 Score = 529 bits (1363), Expect(2) = 0.0 Identities = 249/348 (71%), Positives = 296/348 (85%) Frame = +2
scaffold18|size287922	TCONS_00024006	TCONS_00024007/TCONS_00024008	167512	168117	+	0,1^2-	intron retention	PREDICTED: uncharacterized protein LOC108562770	>XP_017776684.1 PREDICTED: uncharacterized protein LOC108562770 [Nicrophorus vespilloides] Score = 960 bits (2481), Expect = 0.0 Score = 960 bits (2481), Expect = 0.0 Identities = 463/539 (85%), Positives = 496/539 (92%) Frame = +3
scaffold18|size287922	TCONS_00024008	TCONS_00024006/TCONS_00024007	168117	168279	+	0,1-2^	exon skipping	PREDICTED: uncharacterized protein LOC108562770	>XP_017776684.1 PREDICTED: uncharacterized protein LOC108562770 [Nicrophorus vespilloides] Score = 914 bits (2363), Expect = 0.0 Score = 914 bits (2363), Expect = 0.0 Identities = 441/515 (85%), Positives = 472/515 (91%) Frame = +2
scaffold18|size287922	TCONS_00024010/TCONS_00024011/TCONS_00024013	TCONS_00024012/TCONS_00024014	174483	174851	+	1^,2^	alternative donor site	PREDICTED: uncharacterized protein LOC108562770	>XP_017776684.1 PREDICTED: uncharacterized protein LOC108562770 [Nicrophorus vespilloides] Score = 904 bits (2335), Expect = 0.0 Score = 904 bits (2335), Expect = 0.0 Identities = 435/501 (86%), Positives = 470/501 (93%) Frame = +3
scaffold18|size287922	TCONS_00024010/TCONS_00024016	TCONS_00024009/TCONS_00024011/TCONS_00024012/TCONS_00024013/TCONS_00024014/TCONS_00024019	176546	177120	+	1-,2-	alternative acceptor site	PREDICTED: uncharacterized protein LOC108562770	>XP_017776684.1 PREDICTED: uncharacterized protein LOC108562770 [Nicrophorus vespilloides] Score = 904 bits (2335), Expect = 0.0 Score = 904 bits (2335), Expect = 0.0 Identities = 435/501 (86%), Positives = 470/501 (93%) Frame = +3
scaffold18|size287922	TCONS_00024010/TCONS_00024016	TCONS_00024018	176546	177727	+	1-3^4-,2-	complex events	PREDICTED: uncharacterized protein LOC108562770	>XP_017776684.1 PREDICTED: uncharacterized protein LOC108562770 [Nicrophorus vespilloides] Score = 904 bits (2335), Expect = 0.0 Score = 904 bits (2335), Expect = 0.0 Identities = 435/501 (86%), Positives = 470/501 (93%) Frame = +3
scaffold18|size287922	TCONS_00024011/TCONS_00024012/TCONS_00024013/TCONS_00024014/TCONS_00024018/TCONS_00024022	TCONS_00024017/TCONS_00024020/TCONS_00024021	182121	200630	+	0,1-2^	exon skipping	PREDICTED: uncharacterized protein LOC108562770	>XP_017776684.1 PREDICTED: uncharacterized protein LOC108562770 [Nicrophorus vespilloides] Score = 952 bits (2460), Expect = 0.0 Score = 952 bits (2460), Expect = 0.0 Identities = 465/548 (84%), Positives = 497/548 (90%) Frame = +3
scaffold18|size287922	TCONS_00024011/TCONS_00024012/TCONS_00024013/TCONS_00024014/TCONS_00024017/TCONS_00024018/TCONS_00024020/TCONS_00024022/TCONS_00024023	TCONS_00024021	229099	233616	+	0,1-2^	exon skipping	PREDICTED: uncharacterized protein LOC108562770	>XP_017776684.1 PREDICTED: uncharacterized protein LOC108562770 [Nicrophorus vespilloides] Score = 952 bits (2460), Expect = 0.0 Score = 952 bits (2460), Expect = 0.0 Identities = 465/548 (84%), Positives = 497/548 (90%) Frame = +3
scaffold18|size287922	TCONS_00024014	TCONS_00024011/TCONS_00024020	233616	234848	+	0,1^2-	intron retention	PREDICTED: uncharacterized protein LOC108562770	>XP_017776684.1 PREDICTED: uncharacterized protein LOC108562770 [Nicrophorus vespilloides] Score = 952 bits (2460), Expect = 0.0 Score = 952 bits (2460), Expect = 0.0 Identities = 465/548 (84%), Positives = 497/548 (90%) Frame = +3
scaffold18|size287922	TCONS_00024012/TCONS_00024013/TCONS_00024018	TCONS_00024011/TCONS_00024014/TCONS_00024017	177727	181078	+	0,1-2^	exon skipping	PREDICTED: uncharacterized protein LOC108562770	>XP_017776684.1 PREDICTED: uncharacterized protein LOC108562770 [Nicrophorus vespilloides] Score = 904 bits (2335), Expect = 0.0 Score = 904 bits (2335), Expect = 0.0 Identities = 435/501 (86%), Positives = 470/501 (93%) Frame = +3
scaffold18|size287922	TCONS_00024012/TCONS_00024013/TCONS_00024022	TCONS_00024011/TCONS_00024020	233902	235167	+	0,1^2-	intron retention	PREDICTED: uncharacterized protein LOC108562770	>XP_017776684.1 PREDICTED: uncharacterized protein LOC108562770 [Nicrophorus vespilloides] Score = 904 bits (2335), Expect = 0.0 Score = 904 bits (2335), Expect = 0.0 Identities = 435/501 (86%), Positives = 470/501 (93%) Frame = +3
scaffold18|size287922	TCONS_00024012/TCONS_00024013/TCONS_00024022	TCONS_00024014	233616	235167	+	1^2-,3^4-	complex events	PREDICTED: uncharacterized protein LOC108562770	>XP_017776684.1 PREDICTED: uncharacterized protein LOC108562770 [Nicrophorus vespilloides] Score = 904 bits (2335), Expect = 0.0 Score = 904 bits (2335), Expect = 0.0 Identities = 435/501 (86%), Positives = 470/501 (93%) Frame = +3
scaffold18|size287922	TCONS_00024017	TCONS_00024010/TCONS_00024016	176606	177727	+	0,1^2-	intron retention	PREDICTED: uncharacterized protein LOC108562770	>XP_017776684.1 PREDICTED: uncharacterized protein LOC108562770 [Nicrophorus vespilloides] Score = 952 bits (2460), Expect = 0.0 Score = 952 bits (2460), Expect = 0.0 Identities = 465/548 (84%), Positives = 497/548 (90%) Frame = +2
scaffold18|size287922	TCONS_00024017	TCONS_00024018	176546	177727	+	1-,2-	alternative acceptor site	PREDICTED: uncharacterized protein LOC108562770	>XP_017776684.1 PREDICTED: uncharacterized protein LOC108562770 [Nicrophorus vespilloides] Score = 952 bits (2460), Expect = 0.0 Score = 952 bits (2460), Expect = 0.0 Identities = 465/548 (84%), Positives = 497/548 (90%) Frame = +2
scaffold18|size287922	TCONS_00024017	TCONS_00024009/TCONS_00024011/TCONS_00024012/TCONS_00024013/TCONS_00024014	176546	177727	+	1-,2-3^4-	complex events	PREDICTED: uncharacterized protein LOC108562770	>XP_017776684.1 PREDICTED: uncharacterized protein LOC108562770 [Nicrophorus vespilloides] Score = 952 bits (2460), Expect = 0.0 Score = 952 bits (2460), Expect = 0.0 Identities = 465/548 (84%), Positives = 497/548 (90%) Frame = +2
scaffold18|size287922	TCONS_00024017/TCONS_00024018/TCONS_00024021/TCONS_00024023	TCONS_00024014	233616	235167	+	0,1^2-	intron retention	PREDICTED: uncharacterized protein LOC108562770	>XP_017776684.1 PREDICTED: uncharacterized protein LOC108562770 [Nicrophorus vespilloides] Score = 952 bits (2460), Expect = 0.0 Score = 952 bits (2460), Expect = 0.0 Identities = 465/548 (84%), Positives = 497/548 (90%) Frame = +2
scaffold18|size287922	TCONS_00024017/TCONS_00024018/TCONS_00024021/TCONS_00024023	TCONS_00024011/TCONS_00024020	233616	235167	+	0,1^2-3^4-	complex events	PREDICTED: uncharacterized protein LOC108562770	>XP_017776684.1 PREDICTED: uncharacterized protein LOC108562770 [Nicrophorus vespilloides] Score = 952 bits (2460), Expect = 0.0 Score = 952 bits (2460), Expect = 0.0 Identities = 465/548 (84%), Positives = 497/548 (90%) Frame = +2
scaffold18|size287922	TCONS_00024018	TCONS_00024009/TCONS_00024011/TCONS_00024012/TCONS_00024013/TCONS_00024014	176705	177727	+	0,1^2-	intron retention	PREDICTED: uncharacterized protein LOC108562770	>XP_017776684.1 PREDICTED: uncharacterized protein LOC108562770 [Nicrophorus vespilloides] Score = 952 bits (2460), Expect = 0.0 Score = 952 bits (2460), Expect = 0.0 Identities = 465/548 (84%), Positives = 497/548 (90%) Frame = +3
scaffold18|size287922	TCONS_00024024/TCONS_00024027/TCONS_00024029	TCONS_00024026	243763	249253	+	1^2-3^,4^	complex events	PREDICTED: peptide methionine sulfoxide reductase isoform X1	>XP_017776697.1 PREDICTED: peptide methionine sulfoxide reductase isoform X1 [Nicrophorus vespilloides] Score = 385 bits (988), Expect = e-106 Score = 385 bits (988), Expect = e-106 Identities = 184/188 (97%), Positives = 185/188 (98%) Frame = +1
scaffold18|size287922	TCONS_00024025/TCONS_00024026/TCONS_00024027	TCONS_00024024	249885	250462	+	0,1^2-	intron retention	PREDICTED: peptide methionine sulfoxide reductase isoform X1	>XP_017776697.1 PREDICTED: peptide methionine sulfoxide reductase isoform X1 [Nicrophorus vespilloides] Score = 458 bits (1179), Expect = e-128 Score = 458 bits (1179), Expect = e-128 Identities = 219/223 (98%), Positives = 220/223 (98%) Frame = +2
scaffold18|size287922	TCONS_00024025/TCONS_00024028	TCONS_00024024/TCONS_00024027/TCONS_00024029	243763	244179	+	0,1^2-	intron retention	PREDICTED: peptide methionine sulfoxide reductase isoform X1	>XP_017776697.1 PREDICTED: peptide methionine sulfoxide reductase isoform X1 [Nicrophorus vespilloides] Score = 488 bits (1256), Expect = e-137 Score = 488 bits (1256), Expect = e-137 Identities = 247/274 (90%), Positives = 248/274 (90%) Frame = +1
scaffold18|size287922	TCONS_00024025/TCONS_00024028	TCONS_00024026	243763	249253	+	1^,2^	alternative donor site	PREDICTED: peptide methionine sulfoxide reductase isoform X1	>XP_017776697.1 PREDICTED: peptide methionine sulfoxide reductase isoform X1 [Nicrophorus vespilloides] Score = 488 bits (1256), Expect = e-137 Score = 488 bits (1256), Expect = e-137 Identities = 247/274 (90%), Positives = 248/274 (90%) Frame = +1
scaffold18|size287922	TCONS_00024031/TCONS_00024033	TCONS_00024032	266541	267038	+	0,1^2-	intron retention	PREDICTED: uncharacterized protein LOC108562772	>XP_017776686.1 PREDICTED: uncharacterized protein LOC108562772 [Nicrophorus vespilloides] Score = 1308 bits (3384), Expect = 0.0 Score = 1308 bits (3384), Expect = 0.0 Identities = 651/750 (86%), Positives = 669/750 (89%), Gaps = 5/750 (0%) Frame = +2
scaffold18|size287922	TCONS_00024031/TCONS_00024032	TCONS_00024033	268317	268702	+	1^,2^	alternative donor site	PREDICTED: uncharacterized protein LOC108562772	>XP_017776686.1 PREDICTED: uncharacterized protein LOC108562772 [Nicrophorus vespilloides] Score = 1308 bits (3384), Expect = 0.0 Score = 1308 bits (3384), Expect = 0.0 Identities = 651/750 (86%), Positives = 669/750 (89%), Gaps = 5/750 (0%) Frame = +2
scaffold18|size287922	TCONS_00024037	TCONS_00024036	31669	32267	-	1^,2^	alternative donor site	PREDICTED: N-alpha-acetyltransferase 10, partial	>XP_017780912.1 PREDICTED: N-alpha-acetyltransferase 10, partial [Nicrophorus vespilloides] Score = 305 bits (781), Expect = 5e-82 Score = 305 bits (781), Expect = 5e-82 Identities = 147/147 (100%), Positives = 147/147 (100%) Frame = -1
scaffold18|size287922	TCONS_00024043	TCONS_00024042	55662	80746	-	1-,2-	alternative acceptor site	PREDICTED: breast cancer anti-estrogen resistance protein 1 isoform X1	>XP_017780922.1 PREDICTED: breast cancer anti-estrogen resistance protein 1 isoform X1 [Nicrophorus vespilloides] Score = 1051 bits (2719), Expect = 0.0 Score = 1051 bits (2719), Expect = 0.0 Identities = 541/621 (87%), Positives = 545/621 (87%) Frame = -2
scaffold18|size287922	TCONS_00024046	TCONS_00024044/TCONS_00024045/TCONS_00024047/TCONS_00024048/TCONS_00024049	85570	87556	-	0,1^2-	intron retention	PREDICTED: rab11 family-interacting protein 4A isoform X1	>XP_017780916.1 PREDICTED: rab11 family-interacting protein 4A isoform X1 [Nicrophorus vespilloides] Score = 507 bits (1305), Expect = e-142 Score = 507 bits (1305), Expect = e-142 Identities = 265/278 (95%), Positives = 272/278 (97%) Frame = -3
scaffold18|size287922	TCONS_00024045/TCONS_00024049/TCONS_00024050/TCONS_00024052/TCONS_00024054	TCONS_00024044/TCONS_00024046/TCONS_00024047/TCONS_00024048/TCONS_00024051/TCONS_00024053	87556	87862	-	0,1-2^	exon skipping	PREDICTED: rab11 family-interacting protein 4A isoform X2	>XP_017780917.1 PREDICTED: rab11 family-interacting protein 4A isoform X2 [Nicrophorus vespilloides] Score = 483 bits (1244), Expect = e-135 Score = 483 bits (1244), Expect = e-135 Identities = 254/266 (95%), Positives = 260/266 (97%) Frame = -3
scaffold18|size287922	TCONS_00024049/TCONS_00024054	TCONS_00024047/TCONS_00024048/TCONS_00024050/TCONS_00024051/TCONS_00024053	96569	99863	-	0,1-2^	exon skipping	PREDICTED: rab11 family-interacting protein 4A isoform X5	>XP_017780920.1 PREDICTED: rab11 family-interacting protein 4A isoform X5 [Nicrophorus vespilloides] Score = 917 bits (2370), Expect = 0.0 Score = 917 bits (2370), Expect = 0.0 Identities = 483/533 (90%), Positives = 491/533 (92%) Frame = -3
scaffold18|size287922	TCONS_00024058/TCONS_00024059/TCONS_00024060	TCONS_00024061/TCONS_00024062	175999	176804	-	0,1^2-	intron retention	PREDICTED: uncharacterized protein LOC108562770	>XP_017776684.1 PREDICTED: uncharacterized protein LOC108562770 [Nicrophorus vespilloides] Score = 145 bits (365), Expect(2) = 1e-53 Score = 145 bits (365), Expect(2) = 1e-53 Identities = 72/101 (71%), Positives = 79/101 (78%) Frame = +1
scaffold18|size287922	TCONS_00024063	TCONS_00024062	181111	181599	-	0,1^2-	intron retention	PREDICTED: uncharacterized protein LOC108562770	>XP_017776684.1 PREDICTED: uncharacterized protein LOC108562770 [Nicrophorus vespilloides] Score = 113 bits (283), Expect(2) = 7e-40 Score = 113 bits (283), Expect(2) = 7e-40 Identities = 53/63 (84%), Positives = 58/63 (92%) Frame = +2
scaffold18|size287922	TCONS_00024067	TCONS_00024066	254818	255311	-	1-,2-	alternative acceptor site	PREDICTED: 1-phosphatidylinositol 3-phosphate 5-kinase	>XP_017776695.1 PREDICTED: 1-phosphatidylinositol 3-phosphate 5-kinase [Nicrophorus vespilloides] Score = 3325 bits (8622), Expect = 0.0 Score = 3325 bits (8622), Expect = 0.0 Identities = 1663/1804 (92%), Positives = 1702/1804 (94%), Gaps = 4/1804 (0%) Frame = -1
scaffold18|size287922	TCONS_00024070	TCONS_00024068	272105	276674	-	0,1^2-3^4-	complex events	PREDICTED: GTP-binding protein Di-Ras1	>XP_017776689.1 PREDICTED: GTP-binding protein Di-Ras1 [Nicrophorus vespilloides] Score = 525 bits (1351), Expect = e-147 Score = 525 bits (1351), Expect = e-147 Identities = 264/265 (99%), Positives = 265/265 (100%) Frame = -1
scaffold18|size287922	TCONS_00024070	TCONS_00024069	272105	276674	-	0,1^2-3^4-5^6-	complex events	PREDICTED: GTP-binding protein Di-Ras1	>XP_017776689.1 PREDICTED: GTP-binding protein Di-Ras1 [Nicrophorus vespilloides] Score = 525 bits (1351), Expect = e-147 Score = 525 bits (1351), Expect = e-147 Identities = 264/265 (99%), Positives = 265/265 (100%) Frame = -1
scaffold18|size287922	TCONS_00024068	TCONS_00024069	273154	276674	-	0,1^2-	intron retention	PREDICTED: GTP-binding protein Di-Ras1	>XP_017776689.1 PREDICTED: GTP-binding protein Di-Ras1 [Nicrophorus vespilloides] Score = 525 bits (1351), Expect = e-147 Score = 525 bits (1351), Expect = e-147 Identities = 264/265 (99%), Positives = 265/265 (100%) Frame = -1
scaffold19|size456744	TCONS_00025627/TCONS_00025628/TCONS_00025635/TCONS_00025636/TCONS_00025639/TCONS_00025665/TCONS_00025666	TCONS_00025637/TCONS_00025644/TCONS_00025667	19423	20668	+	0,1^2-	intron retention	PREDICTED: leukocyte receptor cluster member 8 homolog	>XP_017772805.1 PREDICTED: leukocyte receptor cluster member 8 homolog [Nicrophorus vespilloides] Score = 766 bits (1979), Expect = 0.0 Score = 766 bits (1979), Expect = 0.0 Identities = 385/458 (84%), Positives = 393/458 (85%) Frame = +2
scaffold19|size456744	TCONS_00025627	TCONS_00025618/TCONS_00025619/TCONS_00025620/TCONS_00025621/TCONS_00025622/TCONS_00025623/TCONS_00025624/TCONS_00025625/TCONS_00025628	1443	2270	+	0,1^2-	intron retention	PREDICTED: leukocyte receptor cluster member 8 homolog	>XP_017772805.1 PREDICTED: leukocyte receptor cluster member 8 homolog [Nicrophorus vespilloides] Score = 766 bits (1979), Expect = 0.0 Score = 766 bits (1979), Expect = 0.0 Identities = 385/458 (84%), Positives = 393/458 (85%) Frame = +3
scaffold19|size456744	TCONS_00025627	TCONS_00025626	1443	2270	+	0,1^2-3^4-	complex events	PREDICTED: leukocyte receptor cluster member 8 homolog	>XP_017772805.1 PREDICTED: leukocyte receptor cluster member 8 homolog [Nicrophorus vespilloides] Score = 766 bits (1979), Expect = 0.0 Score = 766 bits (1979), Expect = 0.0 Identities = 385/458 (84%), Positives = 393/458 (85%) Frame = +3
scaffold19|size456744	TCONS_00025636	TCONS_00025618/TCONS_00025619/TCONS_00025620/TCONS_00025621/TCONS_00025622/TCONS_00025623/TCONS_00025624/TCONS_00025625/TCONS_00025628	2309	3310	+	1^2-4^5-,3^6-	complex events	PREDICTED: leukocyte receptor cluster member 8 homolog	>XP_017772805.1 PREDICTED: leukocyte receptor cluster member 8 homolog [Nicrophorus vespilloides] Score = 766 bits (1979), Expect = 0.0 Score = 766 bits (1979), Expect = 0.0 Identities = 385/458 (84%), Positives = 393/458 (85%) Frame = +2
scaffold19|size456744	TCONS_00025635	TCONS_00025630/TCONS_00025637	3269	3586	+	1^4-,2^3-	complex events	PREDICTED: leukocyte receptor cluster member 8 homolog	>XP_017772805.1 PREDICTED: leukocyte receptor cluster member 8 homolog [Nicrophorus vespilloides] Score = 766 bits (1979), Expect = 0.0 Score = 766 bits (1979), Expect = 0.0 Identities = 385/458 (84%), Positives = 393/458 (85%) Frame = +2
scaffold19|size456744	TCONS_00025644	TCONS_00025626/TCONS_00025627/TCONS_00025636/TCONS_00025639	3342	3586	+	1^3-,2^4-	complex events	PREDICTED: leukocyte receptor cluster member 8 homolog	>XP_017772805.1 PREDICTED: leukocyte receptor cluster member 8 homolog [Nicrophorus vespilloides] Score = 857 bits (2215), Expect = 0.0 Score = 857 bits (2215), Expect = 0.0 Identities = 429/506 (84%), Positives = 440/506 (86%) Frame = +1
scaffold19|size456744	TCONS_00025644	TCONS_00025628	3342	15417	+	1^3-5^7-,2^4-6^8-	complex events	PREDICTED: leukocyte receptor cluster member 8 homolog	>XP_017772805.1 PREDICTED: leukocyte receptor cluster member 8 homolog [Nicrophorus vespilloides] Score = 857 bits (2215), Expect = 0.0 Score = 857 bits (2215), Expect = 0.0 Identities = 429/506 (84%), Positives = 440/506 (86%) Frame = +1
scaffold19|size456744	TCONS_00025669/TCONS_00025670	TCONS_00025668	22950	29590	+	0,1-2^3-4^5-6^7-8^	complex events	PREDICTED: ranBP2-like and GRIP domain-containing protein 4	>XP_017772803.1 PREDICTED: ranBP2-like and GRIP domain-containing protein 4 [Nicrophorus vespilloides] Score = 1181 bits (3054), Expect = 0.0 Score = 1181 bits (3054), Expect = 0.0 Identities = 633/868 (72%), Positives = 668/868 (76%), Gaps = 31/868 (3%) Frame = +2
scaffold19|size456744	TCONS_00025669/TCONS_00025670	TCONS_00025672	22950	29590	+	0,1-2^3-4^5-6^	complex events	PREDICTED: ranBP2-like and GRIP domain-containing protein 4	>XP_017772803.1 PREDICTED: ranBP2-like and GRIP domain-containing protein 4 [Nicrophorus vespilloides] Score = 1181 bits (3054), Expect = 0.0 Score = 1181 bits (3054), Expect = 0.0 Identities = 633/868 (72%), Positives = 668/868 (76%), Gaps = 31/868 (3%) Frame = +2
scaffold19|size456744	TCONS_00025671/TCONS_00025672	TCONS_00025668	26324	29393	+	0,1^2-	intron retention	PREDICTED: ranBP2-like and GRIP domain-containing protein 4	>XP_017772803.1 PREDICTED: ranBP2-like and GRIP domain-containing protein 4 [Nicrophorus vespilloides] Score = 4648 bits (12056), Expect = 0.0 Score = 4648 bits (12056), Expect = 0.0 Identities = 2371/2894 (81%), Positives = 2472/2894 (85%), Gaps = 30/2894 (1%) Frame = +1
scaffold19|size456744	TCONS_00025668/TCONS_00025669/TCONS_00025671/TCONS_00025672	TCONS_00025670	32068	32417	+	1-,2-	alternative acceptor site	PREDICTED: ranBP2-like and GRIP domain-containing protein 4	>XP_017772803.1 PREDICTED: ranBP2-like and GRIP domain-containing protein 4 [Nicrophorus vespilloides] Score = 4648 bits (12056), Expect = 0.0 Score = 4648 bits (12056), Expect = 0.0 Identities = 2371/2894 (81%), Positives = 2472/2894 (85%), Gaps = 30/2894 (1%) Frame = +1
scaffold19|size456744	TCONS_00025671	TCONS_00025668/TCONS_00025672	23212	26265	+	1^4-,2^3-	complex events	PREDICTED: ranBP2-like and GRIP domain-containing protein 4	>XP_017772803.1 PREDICTED: ranBP2-like and GRIP domain-containing protein 4 [Nicrophorus vespilloides] Score = 3474 bits (9008), Expect = 0.0 Score = 3474 bits (9008), Expect = 0.0 Identities = 1787/2256 (79%), Positives = 1872/2256 (82%), Gaps = 30/2256 (1%) Frame = +2
scaffold19|size456744	TCONS_00025675	TCONS_00025676	57543	57688	+	1-,2-	alternative acceptor site	PREDICTED: microspherule protein 1 isoform X1	>XP_017777498.1 PREDICTED: microspherule protein 1 isoform X1 [Nicrophorus vespilloides] Score = 805 bits (2080), Expect = 0.0 Score = 805 bits (2080), Expect = 0.0 Identities = 412/465 (88%), Positives = 417/465 (89%), Gaps = 1/465 (0%) Frame = +2
scaffold19|size456744	TCONS_00025679	TCONS_00025676/TCONS_00025677/TCONS_00025678	67141	68744	+	1^,2^;0,1^2-	complex events	PREDICTED: CCR4-NOT transcription complex subunit 1	>XP_017777501.1 PREDICTED: CCR4-NOT transcription complex subunit 1 [Nicrophorus vespilloides] Score = 4257 bits (11042), Expect = 0.0 Score = 4257 bits (11042), Expect = 0.0 Identities = 2123/2210 (96%), Positives = 2164/2210 (97%), Gaps = 2/2210 (0%) Frame = +2
scaffold19|size456744	TCONS_00025683	TCONS_00025684	130963	135568	+	0,1-2^	exon skipping	PREDICTED: lysosomal alpha-mannosidase-like	>XP_017769969.1 PREDICTED: lysosomal alpha-mannosidase-like [Nicrophorus vespilloides] Score = 1878 bits (4865), Expect = 0.0 Score = 1878 bits (4865), Expect = 0.0 Identities = 917/973 (94%), Positives = 945/973 (97%) Frame = +2
scaffold19|size456744	TCONS_00025686/TCONS_00025701	TCONS_00025697	210450	214190	+	0,1^2-	intron retention	PREDICTED: probable G-protein coupled receptor 52	>XP_017769978.1 PREDICTED: probable G-protein coupled receptor 52 [Nicrophorus vespilloides] Score = 658 bits (1697), Expect = 0.0 Score = 658 bits (1697), Expect = 0.0 Identities = 323/335 (96%), Positives = 325/335 (97%) Frame = +2
scaffold19|size456744	TCONS_00025688/TCONS_00025690/TCONS_00025691/TCONS_00025693/TCONS_00025700/TCONS_00025703	TCONS_00025689/TCONS_00025698/TCONS_00025699/TCONS_00025702	217047	217158	+	1-,2-	alternative acceptor site	PREDICTED: roquin-1 isoform X4	>XP_017769976.1 PREDICTED: roquin-1 isoform X4 [Nicrophorus vespilloides] Score = 1573 bits (4073), Expect = 0.0 Score = 1573 bits (4073), Expect = 0.0 Identities = 795/868 (91%), Positives = 802/868 (92%), Gaps = 4/868 (0%) Frame = +1
scaffold19|size456744	TCONS_00025687/TCONS_00025688/TCONS_00025689/TCONS_00025694/TCONS_00025698/TCONS_00025700	TCONS_00025690/TCONS_00025691/TCONS_00025693/TCONS_00025699	209967	215019	+	1^3-,2^4-	complex events	PREDICTED: roquin-1 isoform X5	>XP_017769977.1 PREDICTED: roquin-1 isoform X5 [Nicrophorus vespilloides] Score = 1568 bits (4061), Expect = 0.0 Score = 1568 bits (4061), Expect = 0.0 Identities = 793/866 (91%), Positives = 800/866 (92%), Gaps = 4/866 (0%) Frame = +1
scaffold19|size456744	TCONS_00025687/TCONS_00025688/TCONS_00025689/TCONS_00025693/TCONS_00025694/TCONS_00025698/TCONS_00025699/TCONS_00025700/TCONS_00025702	TCONS_00025690/TCONS_00025703	218981	222247	+	0,1^2-	intron retention	PREDICTED: roquin-1 isoform X5	>XP_017769977.1 PREDICTED: roquin-1 isoform X5 [Nicrophorus vespilloides] Score = 1568 bits (4061), Expect = 0.0 Score = 1568 bits (4061), Expect = 0.0 Identities = 793/866 (91%), Positives = 800/866 (92%), Gaps = 4/866 (0%) Frame = +1
scaffold19|size456744	TCONS_00025687/TCONS_00025694	TCONS_00025688/TCONS_00025690/TCONS_00025691/TCONS_00025693/TCONS_00025700/TCONS_00025703	217112	217520	+	0,1^2-	intron retention	PREDICTED: roquin-1 isoform X2	>XP_017769974.1 PREDICTED: roquin-1 isoform X2 [Nicrophorus vespilloides] Score = 1611 bits (4171), Expect = 0.0 Score = 1611 bits (4171), Expect = 0.0 Identities = 812/887 (91%), Positives = 819/887 (92%), Gaps = 4/887 (0%) Frame = +1
scaffold19|size456744	TCONS_00025687/TCONS_00025694	TCONS_00025689/TCONS_00025698/TCONS_00025699/TCONS_00025702	217047	217520	+	1-,2-3^4-	complex events	PREDICTED: roquin-1 isoform X2	>XP_017769974.1 PREDICTED: roquin-1 isoform X2 [Nicrophorus vespilloides] Score = 1611 bits (4171), Expect = 0.0 Score = 1611 bits (4171), Expect = 0.0 Identities = 812/887 (91%), Positives = 819/887 (92%), Gaps = 4/887 (0%) Frame = +1
scaffold19|size456744	TCONS_00025687/TCONS_00025691/TCONS_00025699/TCONS_00025700	TCONS_00025688/TCONS_00025689/TCONS_00025690/TCONS_00025693/TCONS_00025694/TCONS_00025698/TCONS_00025702/TCONS_00025703	218050	218692	+	1^,2^	alternative donor site	PREDICTED: roquin-1 isoform X2	>XP_017769974.1 PREDICTED: roquin-1 isoform X2 [Nicrophorus vespilloides] Score = 1611 bits (4171), Expect = 0.0 Score = 1611 bits (4171), Expect = 0.0 Identities = 812/887 (91%), Positives = 819/887 (92%), Gaps = 4/887 (0%) Frame = +1
scaffold19|size456744	TCONS_00025696	TCONS_00025692/TCONS_00025697	210384	212259	+	1-,2-	alternative acceptor site	PREDICTED: probable G-protein coupled receptor 52	>XP_017769978.1 PREDICTED: probable G-protein coupled receptor 52 [Nicrophorus vespilloides] Score = 652 bits (1681), Expect = 0.0 Score = 652 bits (1681), Expect = 0.0 Identities = 323/340 (95%), Positives = 325/340 (95%) Frame = +1
scaffold19|size456744	TCONS_00025696	TCONS_00025686/TCONS_00025701	210384	214190	+	1-3^4-,2-	complex events	PREDICTED: probable G-protein coupled receptor 52	>XP_017769978.1 PREDICTED: probable G-protein coupled receptor 52 [Nicrophorus vespilloides] Score = 652 bits (1681), Expect = 0.0 Score = 652 bits (1681), Expect = 0.0 Identities = 323/340 (95%), Positives = 325/340 (95%) Frame = +1
scaffold19|size456744	TCONS_00025707	TCONS_00025705	287308	288985	+	1-,2-;0,1^2-	complex events	PREDICTED: calcium-binding mitochondrial carrier protein SCaMC-2 isoform X2	>XP_017784896.1 PREDICTED: calcium-binding mitochondrial carrier protein SCaMC-2 isoform X2 [Nicrophorus vespilloides] Score = 890 bits (2300), Expect = 0.0 Score = 890 bits (2300), Expect = 0.0 Identities = 445/481 (92%), Positives = 450/481 (93%) Frame = +2
scaffold19|size456744	TCONS_00025705/TCONS_00025706/TCONS_00025707/TCONS_00025708/TCONS_00025710/TCONS_00025711	TCONS_00025709	295035	295602	+	0,1^2-	intron retention	PREDICTED: calcium-binding mitochondrial carrier protein SCaMC-2 isoform X2	>XP_017784896.1 PREDICTED: calcium-binding mitochondrial carrier protein SCaMC-2 isoform X2 [Nicrophorus vespilloides] Score = 890 bits (2300), Expect = 0.0 Score = 890 bits (2300), Expect = 0.0 Identities = 445/481 (92%), Positives = 450/481 (93%) Frame = +2
scaffold19|size456744	TCONS_00025706	TCONS_00025707	286896	288859	+	1^2-4^,3^	complex events	PREDICTED: calcium-binding mitochondrial carrier protein SCaMC-2 isoform X1	>XP_017784895.1 PREDICTED: calcium-binding mitochondrial carrier protein SCaMC-2 isoform X1 [Nicrophorus vespilloides] Score = 803 bits (2074), Expect = 0.0 Score = 803 bits (2074), Expect = 0.0 Identities = 401/421 (95%), Positives = 406/421 (96%) Frame = +2
scaffold19|size456744	TCONS_00025705	TCONS_00025706	287099	288985	+	1^4-,2^3-	complex events	PREDICTED: calcium-binding mitochondrial carrier protein SCaMC-2 isoform X2	>XP_017784896.1 PREDICTED: calcium-binding mitochondrial carrier protein SCaMC-2 isoform X2 [Nicrophorus vespilloides] Score = 877 bits (2265), Expect = 0.0 Score = 877 bits (2265), Expect = 0.0 Identities = 441/481 (91%), Positives = 446/481 (92%), Gaps = 4/481 (0%) Frame = +2
scaffold19|size456744	TCONS_00025716/TCONS_00025717	TCONS_00025715	383720	385121	+	1-,2-;0,1^2-	complex events	PREDICTED: uncharacterized protein LOC108563776	>XP_017778044.1 PREDICTED: uncharacterized protein LOC108563776 [Nicrophorus vespilloides] Score = 278 bits (711), Expect = 1e-73 Score = 278 bits (711), Expect = 1e-73 Identities = 160/302 (52%), Positives = 199/302 (65%), Gaps = 18/302 (5%) Frame = +3
scaffold19|size456744	TCONS_00025716/TCONS_00025717	TCONS_00025719	383720	385121	+	0,1^2-	intron retention	PREDICTED: uncharacterized protein LOC108563776	>XP_017778044.1 PREDICTED: uncharacterized protein LOC108563776 [Nicrophorus vespilloides] Score = 278 bits (711), Expect = 1e-73 Score = 278 bits (711), Expect = 1e-73 Identities = 160/302 (52%), Positives = 199/302 (65%), Gaps = 18/302 (5%) Frame = +3
scaffold19|size456744	TCONS_00025716	TCONS_00025717	382605	383220	+	0,1^2-	intron retention	PREDICTED: uncharacterized protein LOC108563776	>XP_017778044.1 PREDICTED: uncharacterized protein LOC108563776 [Nicrophorus vespilloides] Score = 278 bits (711), Expect = 2e-73 Score = 278 bits (711), Expect = 2e-73 Identities = 160/302 (52%), Positives = 199/302 (65%), Gaps = 18/302 (5%) Frame = +2
scaffold19|size456744	TCONS_00025718	TCONS_00025715	384120	385121	+	0,1^2-	intron retention	PREDICTED: uncharacterized protein LOC108563776	>XP_017778044.1 PREDICTED: uncharacterized protein LOC108563776 [Nicrophorus vespilloides] Score = 217 bits (553), Expect = 2e-55 Score = 217 bits (553), Expect = 2e-55 Identities = 125/239 (52%), Positives = 157/239 (65%), Gaps = 13/239 (5%) Frame = +2
scaffold19|size456744	TCONS_00025718	TCONS_00025719	383720	385121	+	1^2-,3^4-	complex events	PREDICTED: uncharacterized protein LOC108563776	>XP_017778044.1 PREDICTED: uncharacterized protein LOC108563776 [Nicrophorus vespilloides] Score = 217 bits (553), Expect = 2e-55 Score = 217 bits (553), Expect = 2e-55 Identities = 125/239 (52%), Positives = 157/239 (65%), Gaps = 13/239 (5%) Frame = +2
scaffold19|size456744	TCONS_00025719	TCONS_00025715	383720	384470	+	0,1^2-	intron retention	PREDICTED: uncharacterized protein LOC108563776	>XP_017778044.1 PREDICTED: uncharacterized protein LOC108563776 [Nicrophorus vespilloides] Score = 276 bits (705), Expect = 5e-73 Score = 276 bits (705), Expect = 5e-73 Identities = 158/301 (52%), Positives = 195/301 (64%), Gaps = 30/301 (9%) Frame = +2
scaffold19|size456744	TCONS_00025737/TCONS_00025740/TCONS_00025742/TCONS_00025743/TCONS_00025744	TCONS_00025738/TCONS_00025739/TCONS_00025741	41647	41846	-	1-,2-	alternative acceptor site	PREDICTED: DENN domain-containing protein 1A-like isoform X3	>XP_017777505.1 PREDICTED: DENN domain-containing protein 1A-like isoform X3 [Nicrophorus vespilloides] Score = 1036 bits (2680), Expect = 0.0 Score = 1036 bits (2680), Expect = 0.0 Identities = 528/586 (90%), Positives = 532/586 (90%), Gaps = 7/586 (1%) Frame = -2
scaffold19|size456744	TCONS_00025737/TCONS_00025738/TCONS_00025739/TCONS_00025741/TCONS_00025743/TCONS_00025744	TCONS_00025740/TCONS_00025742	41029	41647	-	0,1-2^	exon skipping	PREDICTED: DENN domain-containing protein 1A-like isoform X3	>XP_017777505.1 PREDICTED: DENN domain-containing protein 1A-like isoform X3 [Nicrophorus vespilloides] Score = 1036 bits (2680), Expect = 0.0 Score = 1036 bits (2680), Expect = 0.0 Identities = 528/586 (90%), Positives = 532/586 (90%), Gaps = 7/586 (1%) Frame = -2
scaffold19|size456744	TCONS_00025739/TCONS_00025740/TCONS_00025743	TCONS_00025737/TCONS_00025738/TCONS_00025741/TCONS_00025742/TCONS_00025744	42069	42238	-	0,1-2^	exon skipping	PREDICTED: DENN domain-containing protein 1A-like isoform X3	>XP_017777505.1 PREDICTED: DENN domain-containing protein 1A-like isoform X3 [Nicrophorus vespilloides] Score = 1066 bits (2756), Expect = 0.0 Score = 1066 bits (2756), Expect = 0.0 Identities = 545/615 (88%), Positives = 548/615 (89%), Gaps = 14/615 (2%) Frame = -3
scaffold19|size456744	TCONS_00025748/TCONS_00025749/TCONS_00025754/TCONS_00025755	TCONS_00025746/TCONS_00025747/TCONS_00025750/TCONS_00025751	78762	79040	-	1^,2^	alternative donor site	Epidermal growth factor-like protein 7 OS=Homo sapiens OX=9606 GN=EGFL7 PE=1 SV=3	>sp|Q9UHF1|EGFL7_HUMAN Epidermal growth factor-like protein 7 OS=Homo sapiens OX=9606 GN=EGFL7 PE=1 SV=3 Score = 120 bits (300), Expect = 3e-26 Score = 120 bits (300), Expect = 3e-26 Identities = 54/167 (32%), Positives = 81/167 (48%), Gaps = 2/167 (1%) Frame = -2
scaffold19|size456744	TCONS_00025748/TCONS_00025749	TCONS_00025746/TCONS_00025747/TCONS_00025750/TCONS_00025751/TCONS_00025752/TCONS_00025753/TCONS_00025754	77282	77751	-	0,1^2-	intron retention	Epidermal growth factor-like protein 7 OS=Homo sapiens OX=9606 GN=EGFL7 PE=1 SV=3	>sp|Q9UHF1|EGFL7_HUMAN Epidermal growth factor-like protein 7 OS=Homo sapiens OX=9606 GN=EGFL7 PE=1 SV=3 Score = 120 bits (300), Expect = 3e-26 Score = 120 bits (300), Expect = 3e-26 Identities = 54/167 (32%), Positives = 81/167 (48%), Gaps = 2/167 (1%) Frame = -2
scaffold19|size456744	TCONS_00025752	TCONS_00025748/TCONS_00025749/TCONS_00025754/TCONS_00025755	78819	80549	-	1^4-,2^3-	complex events	PREDICTED: protein LLP homolog	>XP_017769970.1 PREDICTED: protein LLP homolog [Nicrophorus vespilloides] Score = 84.3 bits (207), Expect = 2e-15 Score = 84.3 bits (207), Expect = 2e-15 Identities = 37/38 (97%), Positives = 38/38 (100%) Frame = +2
scaffold19|size456744	TCONS_00025752	TCONS_00025753	78762	78968	-	1^,2^	alternative donor site	PREDICTED: protein LLP homolog	>XP_017769970.1 PREDICTED: protein LLP homolog [Nicrophorus vespilloides] Score = 84.3 bits (207), Expect = 2e-15 Score = 84.3 bits (207), Expect = 2e-15 Identities = 37/38 (97%), Positives = 38/38 (100%) Frame = +2
scaffold19|size456744	TCONS_00025752	TCONS_00025746/TCONS_00025747/TCONS_00025750/TCONS_00025751	78762	80549	-	1^4-5^,2^3-6^	complex events	PREDICTED: protein LLP homolog	>XP_017769970.1 PREDICTED: protein LLP homolog [Nicrophorus vespilloides] Score = 84.3 bits (207), Expect = 2e-15 Score = 84.3 bits (207), Expect = 2e-15 Identities = 37/38 (97%), Positives = 38/38 (100%) Frame = +2
scaffold19|size456744	TCONS_00025753	TCONS_00025746/TCONS_00025747/TCONS_00025750/TCONS_00025751	78816	80549	-	1^4-,2^3-	complex events	PREDICTED: protein LLP homolog	>XP_017769970.1 PREDICTED: protein LLP homolog [Nicrophorus vespilloides] Score = 84.3 bits (207), Expect = 2e-15 Score = 84.3 bits (207), Expect = 2e-15 Identities = 37/38 (97%), Positives = 38/38 (100%) Frame = +2
scaffold19|size456744	TCONS_00025753	TCONS_00025748/TCONS_00025749/TCONS_00025754/TCONS_00025755	78762	80549	-	1^4-6^,2^3-5^	complex events	PREDICTED: protein LLP homolog	>XP_017769970.1 PREDICTED: protein LLP homolog [Nicrophorus vespilloides] Score = 84.3 bits (207), Expect = 2e-15 Score = 84.3 bits (207), Expect = 2e-15 Identities = 37/38 (97%), Positives = 38/38 (100%) Frame = +2
scaffold19|size456744	TCONS_00025756	TCONS_00025752	78689	78968	-	0,1^2-	intron retention	Epidermal growth factor-like protein 7 OS=Rattus norvegicus OX=10116 GN=Egfl7 PE=2 SV=1	>sp|Q6AZ60|EGFL7_RAT Epidermal growth factor-like protein 7 OS=Rattus norvegicus OX=10116 GN=Egfl7 PE=2 SV=1 Score = 79.0 bits (193), Expect = 9e-14 Score = 79.0 bits (193), Expect = 9e-14 Identities = 42/154 (27%), Positives = 65/154 (42%), Gaps = 33/154 (21%) Frame = -1
scaffold19|size456744	TCONS_00025756	TCONS_00025746/TCONS_00025747/TCONS_00025750/TCONS_00025751	78689	80549	-	1^4-,2^3-5^6-	complex events	Epidermal growth factor-like protein 7 OS=Rattus norvegicus OX=10116 GN=Egfl7 PE=2 SV=1	>sp|Q6AZ60|EGFL7_RAT Epidermal growth factor-like protein 7 OS=Rattus norvegicus OX=10116 GN=Egfl7 PE=2 SV=1 Score = 79.0 bits (193), Expect = 9e-14 Score = 79.0 bits (193), Expect = 9e-14 Identities = 42/154 (27%), Positives = 65/154 (42%), Gaps = 33/154 (21%) Frame = -1
scaffold19|size456744	TCONS_00025761/TCONS_00025762	TCONS_00025763	214525	214822	-	0,1^2-	intron retention	PREDICTED: protein UXT homolog	>XP_017769982.1 PREDICTED: protein UXT homolog [Nicrophorus vespilloides] Score = 254 bits (649), Expect = 3e-66 Score = 254 bits (649), Expect = 3e-66 Identities = 128/154 (83%), Positives = 135/154 (87%) Frame = -3
scaffold19|size456744	TCONS_00025767/TCONS_00025769/TCONS_00025773/TCONS_00025774/TCONS_00025775	TCONS_00025770/TCONS_00025782	230172	230637	-	1-4^,2-3^	complex events	PREDICTED: tyrosine-protein kinase Abl isoform X1	>XP_017784882.1 PREDICTED: tyrosine-protein kinase Abl isoform X1 [Nicrophorus vespilloides] Score = 2643 bits (6850), Expect = 0.0 Score = 2643 bits (6850), Expect = 0.0 Identities = 1341/1457 (92%), Positives = 1354/1457 (92%), Gaps = 3/1457 (0%) Frame = -2
scaffold19|size456744	TCONS_00025769/TCONS_00025771	TCONS_00025772	226923	228852	-	1^,2^	alternative donor site	PREDICTED: tyrosine-protein kinase Abl isoform X1	>XP_017784882.1 PREDICTED: tyrosine-protein kinase Abl isoform X1 [Nicrophorus vespilloides] Score = 2643 bits (6850), Expect = 0.0 Score = 2643 bits (6850), Expect = 0.0 Identities = 1341/1457 (92%), Positives = 1354/1457 (92%), Gaps = 3/1457 (0%) Frame = -2
scaffold19|size456744	TCONS_00025768/TCONS_00025771/TCONS_00025772/TCONS_00025776/TCONS_00025777/TCONS_00025779	TCONS_00025770/TCONS_00025782	230463	230637	-	1-,2-	alternative acceptor site	PREDICTED: tyrosine-protein kinase Abl isoform X4	>XP_017784885.1 PREDICTED: tyrosine-protein kinase Abl isoform X4 [Nicrophorus vespilloides] Score = 2633 bits (6826), Expect = 0.0 Score = 2633 bits (6826), Expect = 0.0 Identities = 1334/1448 (92%), Positives = 1347/1448 (93%), Gaps = 1/1448 (0%) Frame = -2
scaffold19|size456744	TCONS_00025768/TCONS_00025771/TCONS_00025772/TCONS_00025776/TCONS_00025777/TCONS_00025779	TCONS_00025767/TCONS_00025769/TCONS_00025773/TCONS_00025774/TCONS_00025775	230172	230551	-	1^,2^	alternative donor site	PREDICTED: tyrosine-protein kinase Abl isoform X4	>XP_017784885.1 PREDICTED: tyrosine-protein kinase Abl isoform X4 [Nicrophorus vespilloides] Score = 2633 bits (6826), Expect = 0.0 Score = 2633 bits (6826), Expect = 0.0 Identities = 1334/1448 (92%), Positives = 1347/1448 (93%), Gaps = 1/1448 (0%) Frame = -2
scaffold19|size456744	TCONS_00025767/TCONS_00025768/TCONS_00025770/TCONS_00025772/TCONS_00025773/TCONS_00025775/TCONS_00025777/TCONS_00025779/TCONS_00025782	TCONS_00025769/TCONS_00025771/TCONS_00025774/TCONS_00025776	229520	229934	-	1-,2-	alternative acceptor site	PREDICTED: tyrosine-protein kinase Abl isoform X1	>XP_017784882.1 PREDICTED: tyrosine-protein kinase Abl isoform X1 [Nicrophorus vespilloides] Score = 2657 bits (6888), Expect = 0.0 Score = 2657 bits (6888), Expect = 0.0 Identities = 1344/1457 (92%), Positives = 1357/1457 (93%) Frame = -2
scaffold19|size456744	TCONS_00025773	TCONS_00025768	224365	228855	-	0,1^2-3^4-5^6-7^8-	complex events	PREDICTED: tyrosine-protein kinase Abl isoform X1	>XP_017784882.1 PREDICTED: tyrosine-protein kinase Abl isoform X1 [Nicrophorus vespilloides] Score = 2657 bits (6888), Expect = 0.0 Score = 2657 bits (6888), Expect = 0.0 Identities = 1344/1457 (92%), Positives = 1357/1457 (93%) Frame = -2
scaffold19|size456744	TCONS_00025773	TCONS_00025767/TCONS_00025770	224365	228911	-	1-,2-3^4-5^6-7^8-9^10-	complex events	PREDICTED: tyrosine-protein kinase Abl isoform X1	>XP_017784882.1 PREDICTED: tyrosine-protein kinase Abl isoform X1 [Nicrophorus vespilloides] Score = 2657 bits (6888), Expect = 0.0 Score = 2657 bits (6888), Expect = 0.0 Identities = 1344/1457 (92%), Positives = 1357/1457 (93%) Frame = -2
scaffold19|size456744	TCONS_00025773	TCONS_00025769/TCONS_00025771	224365	228911	-	1-,2-3^4-5^6-7^8-9^10-11^12-	complex events	PREDICTED: tyrosine-protein kinase Abl isoform X1	>XP_017784882.1 PREDICTED: tyrosine-protein kinase Abl isoform X1 [Nicrophorus vespilloides] Score = 2657 bits (6888), Expect = 0.0 Score = 2657 bits (6888), Expect = 0.0 Identities = 1344/1457 (92%), Positives = 1357/1457 (93%) Frame = -2
scaffold19|size456744	TCONS_00025767/TCONS_00025770	TCONS_00025769/TCONS_00025771	226922	228852	-	0,1^2-	intron retention	PREDICTED: tyrosine-protein kinase Abl isoform X3	>XP_017784884.1 PREDICTED: tyrosine-protein kinase Abl isoform X3 [Nicrophorus vespilloides] Score = 2659 bits (6891), Expect = 0.0 Score = 2659 bits (6891), Expect = 0.0 Identities = 1346/1450 (92%), Positives = 1359/1450 (93%), Gaps = 7/1450 (0%) Frame = -2
scaffold19|size456744	TCONS_00025768/TCONS_00025777	TCONS_00025767/TCONS_00025770	226922	228911	-	1-,2-	alternative acceptor site	PREDICTED: tyrosine-protein kinase Abl isoform X3	>XP_017784884.1 PREDICTED: tyrosine-protein kinase Abl isoform X3 [Nicrophorus vespilloides] Score = 2643 bits (6851), Expect = 0.0 Score = 2643 bits (6851), Expect = 0.0 Identities = 1337/1450 (92%), Positives = 1350/1450 (93%) Frame = -2
scaffold19|size456744	TCONS_00025768/TCONS_00025777	TCONS_00025769/TCONS_00025771	226922	228911	-	1-,2-3^4-	complex events	PREDICTED: tyrosine-protein kinase Abl isoform X3	>XP_017784884.1 PREDICTED: tyrosine-protein kinase Abl isoform X3 [Nicrophorus vespilloides] Score = 2643 bits (6851), Expect = 0.0 Score = 2643 bits (6851), Expect = 0.0 Identities = 1337/1450 (92%), Positives = 1350/1450 (93%) Frame = -2
scaffold19|size456744	TCONS_00025768	TCONS_00025776	225887	228911	-	1-3^4-5^6-7^8-,2-	complex events	PREDICTED: tyrosine-protein kinase Abl isoform X3	>XP_017784884.1 PREDICTED: tyrosine-protein kinase Abl isoform X3 [Nicrophorus vespilloides] Score = 2643 bits (6851), Expect = 0.0 Score = 2643 bits (6851), Expect = 0.0 Identities = 1337/1450 (92%), Positives = 1350/1450 (93%) Frame = -2
scaffold19|size456744	TCONS_00025776	TCONS_00025767/TCONS_00025770	225887	228852	-	0,1^2-3^4-5^6-	complex events	PREDICTED: tyrosine-protein kinase Abl isoform X4	>XP_017784885.1 PREDICTED: tyrosine-protein kinase Abl isoform X4 [Nicrophorus vespilloides] Score = 2633 bits (6826), Expect = 0.0 Score = 2633 bits (6826), Expect = 0.0 Identities = 1334/1448 (92%), Positives = 1347/1448 (93%), Gaps = 1/1448 (0%) Frame = -2
scaffold19|size456744	TCONS_00025776	TCONS_00025769/TCONS_00025771	225887	228852	-	0,1^2-3^4-5^6-7^8-	complex events	PREDICTED: tyrosine-protein kinase Abl isoform X4	>XP_017784885.1 PREDICTED: tyrosine-protein kinase Abl isoform X4 [Nicrophorus vespilloides] Score = 2633 bits (6826), Expect = 0.0 Score = 2633 bits (6826), Expect = 0.0 Identities = 1334/1448 (92%), Positives = 1347/1448 (93%), Gaps = 1/1448 (0%) Frame = -2
scaffold19|size456744	TCONS_00025783/TCONS_00025785/TCONS_00025786	TCONS_00025788	248667	284183	-	1-2^,3-4^5-6^	complex events	PREDICTED: ecdysone-induced protein 78C isoform X1	>XP_017784828.1 PREDICTED: ecdysone-induced protein 78C isoform X1 [Nicrophorus vespilloides] Score = 793 bits (2048), Expect = 0.0 Score = 793 bits (2048), Expect = 0.0 Identities = 394/420 (93%), Positives = 398/420 (94%) Frame = -2
scaffold19|size456744	TCONS_00025785	TCONS_00025783/TCONS_00025784	243615	246415	-	0,1^2-3^4-	complex events	PREDICTED: ecdysone-induced protein 78C isoform X1	>XP_017784828.1 PREDICTED: ecdysone-induced protein 78C isoform X1 [Nicrophorus vespilloides] Score = 793 bits (2048), Expect = 0.0 Score = 793 bits (2048), Expect = 0.0 Identities = 394/420 (93%), Positives = 398/420 (94%) Frame = -2
scaffold19|size456744	TCONS_00025784/TCONS_00025789	TCONS_00025783/TCONS_00025785/TCONS_00025786	248667	284183	-	0,1-2^	exon skipping	PREDICTED: ecdysone-induced protein 78C isoform X2	>XP_017784829.1 PREDICTED: ecdysone-induced protein 78C isoform X2 [Nicrophorus vespilloides] Score = 786 bits (2031), Expect = 0.0 Score = 786 bits (2031), Expect = 0.0 Identities = 390/417 (93%), Positives = 395/417 (94%) Frame = -3
scaffold19|size456744	TCONS_00025784/TCONS_00025789	TCONS_00025788	248667	284183	-	0,1-2^3-4^	complex events	PREDICTED: ecdysone-induced protein 78C isoform X2	>XP_017784829.1 PREDICTED: ecdysone-induced protein 78C isoform X2 [Nicrophorus vespilloides] Score = 786 bits (2031), Expect = 0.0 Score = 786 bits (2031), Expect = 0.0 Identities = 390/417 (93%), Positives = 395/417 (94%) Frame = -3
scaffold19|size456744	TCONS_00025791/TCONS_00025793/TCONS_00025799/TCONS_00025800/TCONS_00025806/TCONS_00025810	TCONS_00025795/TCONS_00025797/TCONS_00025803/TCONS_00025809	300973	301786	-	1^2-4^5-,3^6-	complex events	PREDICTED: protein stum-like isoform X1	>XP_017784919.1 PREDICTED: protein stum-like isoform X1 [Nicrophorus vespilloides] Score = 437 bits (1123), Expect = e-121 Score = 437 bits (1123), Expect = e-121 Identities = 226/302 (74%), Positives = 228/302 (75%), Gaps = 19/302 (6%) Frame = -2
scaffold19|size456744	TCONS_00025791/TCONS_00025799/TCONS_00025800/TCONS_00025801	TCONS_00025796/TCONS_00025797/TCONS_00025803/TCONS_00025806/TCONS_00025809	299163	300393	-	1^3-,2^4-	complex events	PREDICTED: protein stum-like isoform X1	>XP_017784919.1 PREDICTED: protein stum-like isoform X1 [Nicrophorus vespilloides] Score = 437 bits (1123), Expect = e-121 Score = 437 bits (1123), Expect = e-121 Identities = 226/302 (74%), Positives = 228/302 (75%), Gaps = 19/302 (6%) Frame = -2
scaffold19|size456744	TCONS_00025791/TCONS_00025799/TCONS_00025800/TCONS_00025801	TCONS_00025792/TCONS_00025794/TCONS_00025795/TCONS_00025804	298973	300393	-	1^3-5^6-,2^4-	complex events	PREDICTED: protein stum-like isoform X1	>XP_017784919.1 PREDICTED: protein stum-like isoform X1 [Nicrophorus vespilloides] Score = 437 bits (1123), Expect = e-121 Score = 437 bits (1123), Expect = e-121 Identities = 226/302 (74%), Positives = 228/302 (75%), Gaps = 19/302 (6%) Frame = -2
scaffold19|size456744	TCONS_00025792/TCONS_00025807	TCONS_00025791/TCONS_00025793/TCONS_00025799/TCONS_00025800/TCONS_00025806/TCONS_00025810	301409	301786	-	0,1^2-	intron retention	PREDICTED: protein stum-like isoform X1	>XP_017784919.1 PREDICTED: protein stum-like isoform X1 [Nicrophorus vespilloides] Score = 473 bits (1216), Expect = e-132 Score = 473 bits (1216), Expect = e-132 Identities = 242/305 (79%), Positives = 246/305 (80%) Frame = -3
scaffold19|size456744	TCONS_00025792/TCONS_00025794/TCONS_00025795/TCONS_00025804	TCONS_00025796/TCONS_00025797/TCONS_00025803/TCONS_00025806	298973	299825	-	0,1^2-	intron retention	PREDICTED: protein stum-like isoform X1	>XP_017784919.1 PREDICTED: protein stum-like isoform X1 [Nicrophorus vespilloides] Score = 473 bits (1216), Expect = e-132 Score = 473 bits (1216), Expect = e-132 Identities = 242/305 (79%), Positives = 246/305 (80%) Frame = -3
scaffold19|size456744	TCONS_00025792/TCONS_00025794/TCONS_00025795/TCONS_00025804	TCONS_00025798	298973	300393	-	1^2-,3^4-	complex events	PREDICTED: protein stum-like isoform X1	>XP_017784919.1 PREDICTED: protein stum-like isoform X1 [Nicrophorus vespilloides] Score = 473 bits (1216), Expect = e-132 Score = 473 bits (1216), Expect = e-132 Identities = 242/305 (79%), Positives = 246/305 (80%) Frame = -3
scaffold19|size456744	TCONS_00025793/TCONS_00025797/TCONS_00025799/TCONS_00025806/TCONS_00025807/TCONS_00025808	TCONS_00025798/TCONS_00025800/TCONS_00025801/TCONS_00025803	321480	322057	-	1-,2-	alternative acceptor site	PREDICTED: protein stum-like isoform X3	>XP_017784921.1 PREDICTED: protein stum-like isoform X3 [Nicrophorus vespilloides] Score = 1132 bits (2928), Expect = 0.0 Score = 1132 bits (2928), Expect = 0.0 Identities = 653/1007 (64%), Positives = 667/1007 (66%), Gaps = 73/1007 (7%) Frame = -1
scaffold19|size456744	TCONS_00025793	TCONS_00025791/TCONS_00025799/TCONS_00025800/TCONS_00025801	298973	300058	-	0,1^2-	intron retention	PREDICTED: protein stum-like isoform X3	>XP_017784921.1 PREDICTED: protein stum-like isoform X3 [Nicrophorus vespilloides] Score = 1132 bits (2928), Expect = 0.0 Score = 1132 bits (2928), Expect = 0.0 Identities = 653/1007 (64%), Positives = 667/1007 (66%), Gaps = 73/1007 (7%) Frame = -1
scaffold19|size456744	TCONS_00025793	TCONS_00025792/TCONS_00025794/TCONS_00025795/TCONS_00025804	298973	300393	-	1^3-,2^4-	complex events	PREDICTED: protein stum-like isoform X3	>XP_017784921.1 PREDICTED: protein stum-like isoform X3 [Nicrophorus vespilloides] Score = 1132 bits (2928), Expect = 0.0 Score = 1132 bits (2928), Expect = 0.0 Identities = 653/1007 (64%), Positives = 667/1007 (66%), Gaps = 73/1007 (7%) Frame = -1
scaffold19|size456744	TCONS_00025793	TCONS_00025796/TCONS_00025797/TCONS_00025803/TCONS_00025806	298973	300393	-	1^3-,2^4-5^6-	complex events	PREDICTED: protein stum-like isoform X3	>XP_017784921.1 PREDICTED: protein stum-like isoform X3 [Nicrophorus vespilloides] Score = 1132 bits (2928), Expect = 0.0 Score = 1132 bits (2928), Expect = 0.0 Identities = 653/1007 (64%), Positives = 667/1007 (66%), Gaps = 73/1007 (7%) Frame = -1
scaffold19|size456744	TCONS_00025794/TCONS_00025795/TCONS_00025796/TCONS_00025802/TCONS_00025804/TCONS_00025805	TCONS_00025793/TCONS_00025797/TCONS_00025799/TCONS_00025806/TCONS_00025808	321480	323399	-	0,1^2-3^4-	complex events	PREDICTED: protein stum-like isoform X1	>XP_017784919.1 PREDICTED: protein stum-like isoform X1 [Nicrophorus vespilloides] Score = 900 bits (2326), Expect = 0.0 Score = 900 bits (2326), Expect = 0.0 Identities = 487/631 (77%), Positives = 496/631 (78%) Frame = -1
scaffold19|size456744	TCONS_00025794/TCONS_00025795/TCONS_00025796/TCONS_00025802/TCONS_00025804/TCONS_00025805	TCONS_00025807	321480	323399	-	0,1^2-	intron retention	PREDICTED: protein stum-like isoform X1	>XP_017784919.1 PREDICTED: protein stum-like isoform X1 [Nicrophorus vespilloides] Score = 900 bits (2326), Expect = 0.0 Score = 900 bits (2326), Expect = 0.0 Identities = 487/631 (77%), Positives = 496/631 (78%) Frame = -1
scaffold19|size456744	TCONS_00025794/TCONS_00025804/TCONS_00025805/TCONS_00025808	TCONS_00025801	301409	301789	-	0,1^2-	intron retention	PREDICTED: protein stum-like isoform X1	>XP_017784919.1 PREDICTED: protein stum-like isoform X1 [Nicrophorus vespilloides] Score = 900 bits (2326), Expect = 0.0 Score = 900 bits (2326), Expect = 0.0 Identities = 487/631 (77%), Positives = 496/631 (78%) Frame = -1
scaffold19|size456744	TCONS_00025794/TCONS_00025804/TCONS_00025805/TCONS_00025808	TCONS_00025807	301409	321480	-	1-,2-	alternative acceptor site	PREDICTED: protein stum-like isoform X1	>XP_017784919.1 PREDICTED: protein stum-like isoform X1 [Nicrophorus vespilloides] Score = 900 bits (2326), Expect = 0.0 Score = 900 bits (2326), Expect = 0.0 Identities = 487/631 (77%), Positives = 496/631 (78%) Frame = -1
scaffold19|size456744	TCONS_00025794/TCONS_00025804/TCONS_00025805/TCONS_00025808	TCONS_00025793/TCONS_00025799/TCONS_00025800/TCONS_00025806/TCONS_00025810	301409	321480	-	1-,2-3^4-	complex events	PREDICTED: protein stum-like isoform X1	>XP_017784919.1 PREDICTED: protein stum-like isoform X1 [Nicrophorus vespilloides] Score = 900 bits (2326), Expect = 0.0 Score = 900 bits (2326), Expect = 0.0 Identities = 487/631 (77%), Positives = 496/631 (78%) Frame = -1
scaffold19|size456744	TCONS_00025794/TCONS_00025804/TCONS_00025805/TCONS_00025808	TCONS_00025795/TCONS_00025797/TCONS_00025803/TCONS_00025809	300973	321480	-	1-4^5-,2-3^6-	complex events	PREDICTED: protein stum-like isoform X1	>XP_017784919.1 PREDICTED: protein stum-like isoform X1 [Nicrophorus vespilloides] Score = 900 bits (2326), Expect = 0.0 Score = 900 bits (2326), Expect = 0.0 Identities = 487/631 (77%), Positives = 496/631 (78%) Frame = -1
scaffold19|size456744	TCONS_00025794/TCONS_00025804/TCONS_00025805/TCONS_00025808	TCONS_00025798	300973	321480	-	1-6^7-,2-3^4-5^8-	complex events	PREDICTED: protein stum-like isoform X1	>XP_017784919.1 PREDICTED: protein stum-like isoform X1 [Nicrophorus vespilloides] Score = 900 bits (2326), Expect = 0.0 Score = 900 bits (2326), Expect = 0.0 Identities = 487/631 (77%), Positives = 496/631 (78%) Frame = -1
scaffold19|size456744	TCONS_00025795/TCONS_00025797/TCONS_00025803/TCONS_00025809	TCONS_00025798	301436	301786	-	0,1^2-	intron retention	PREDICTED: protein stum-like isoform X2	>XP_017784920.1 PREDICTED: protein stum-like isoform X2 [Nicrophorus vespilloides] Score = 569 bits (1467), Expect(2) = 0.0 Score = 569 bits (1467), Expect(2) = 0.0 Identities = 317/423 (74%), Positives = 325/423 (76%) Frame = -2
scaffold19|size456744	TCONS_00025795/TCONS_00025797/TCONS_00025803/TCONS_00025809	TCONS_00025792/TCONS_00025807	300973	301786	-	1^4-,2^3-	complex events	PREDICTED: protein stum-like isoform X2	>XP_017784920.1 PREDICTED: protein stum-like isoform X2 [Nicrophorus vespilloides] Score = 569 bits (1467), Expect(2) = 0.0 Score = 569 bits (1467), Expect(2) = 0.0 Identities = 317/423 (74%), Positives = 325/423 (76%) Frame = -2
scaffold19|size456744	TCONS_00025802/TCONS_00025805	TCONS_00025798	298973	300393	-	0,1^2-	intron retention	PREDICTED: protein stum-like isoform X1	>XP_017784919.1 PREDICTED: protein stum-like isoform X1 [Nicrophorus vespilloides] Score = 900 bits (2326), Expect = 0.0 Score = 900 bits (2326), Expect = 0.0 Identities = 487/631 (77%), Positives = 496/631 (78%) Frame = -3
scaffold19|size456744	TCONS_00025802/TCONS_00025805	TCONS_00025796/TCONS_00025797/TCONS_00025803/TCONS_00025806	298973	300393	-	0,1^2-3^4-	complex events	PREDICTED: protein stum-like isoform X1	>XP_017784919.1 PREDICTED: protein stum-like isoform X1 [Nicrophorus vespilloides] Score = 900 bits (2326), Expect = 0.0 Score = 900 bits (2326), Expect = 0.0 Identities = 487/631 (77%), Positives = 496/631 (78%) Frame = -3
scaffold19|size456744	TCONS_00025802/TCONS_00025811	TCONS_00025795/TCONS_00025797/TCONS_00025803/TCONS_00025809	300973	301786	-	1^3-,2^4-	complex events	PREDICTED: protein stum-like isoform X2	>XP_017784920.1 PREDICTED: protein stum-like isoform X2 [Nicrophorus vespilloides] Score = 509 bits (1312), Expect = e-143 Score = 509 bits (1312), Expect = e-143 Identities = 291/396 (73%), Positives = 299/396 (75%) Frame = -3
scaffold19|size456744	TCONS_00025801	TCONS_00025793/TCONS_00025798/TCONS_00025799/TCONS_00025800/TCONS_00025806/TCONS_00025810	301683	321480	-	1-,2-	alternative acceptor site	PREDICTED: protein stum-like isoform X1	>XP_017784919.1 PREDICTED: protein stum-like isoform X1 [Nicrophorus vespilloides] Score = 662 bits (1707), Expect(2) = 0.0 Score = 662 bits (1707), Expect(2) = 0.0 Identities = 356/482 (73%), Positives = 362/482 (75%), Gaps = 19/482 (3%) Frame = -1
scaffold19|size456744	TCONS_00025801	TCONS_00025807	301409	321480	-	1-3^4-,2-	complex events	PREDICTED: protein stum-like isoform X1	>XP_017784919.1 PREDICTED: protein stum-like isoform X1 [Nicrophorus vespilloides] Score = 662 bits (1707), Expect(2) = 0.0 Score = 662 bits (1707), Expect(2) = 0.0 Identities = 356/482 (73%), Positives = 362/482 (75%), Gaps = 19/482 (3%) Frame = -1
scaffold19|size456744	TCONS_00025801	TCONS_00025796	300973	301789	-	1^2-4^5-,3^6-	complex events	PREDICTED: protein stum-like isoform X1	>XP_017784919.1 PREDICTED: protein stum-like isoform X1 [Nicrophorus vespilloides] Score = 662 bits (1707), Expect(2) = 0.0 Score = 662 bits (1707), Expect(2) = 0.0 Identities = 356/482 (73%), Positives = 362/482 (75%), Gaps = 19/482 (3%) Frame = -1
scaffold19|size456744	TCONS_00025801	TCONS_00025795/TCONS_00025797/TCONS_00025803/TCONS_00025809	300973	321480	-	1-3^4-6^7-,2-5^8-	complex events	PREDICTED: protein stum-like isoform X1	>XP_017784919.1 PREDICTED: protein stum-like isoform X1 [Nicrophorus vespilloides] Score = 662 bits (1707), Expect(2) = 0.0 Score = 662 bits (1707), Expect(2) = 0.0 Identities = 356/482 (73%), Positives = 362/482 (75%), Gaps = 19/482 (3%) Frame = -1
scaffold19|size456744	TCONS_00025798	TCONS_00025791/TCONS_00025793/TCONS_00025799/TCONS_00025800/TCONS_00025801/TCONS_00025806/TCONS_00025810	300973	301616	-	1^4-,2^3-	complex events	PREDICTED: protein stum-like isoform X2	>XP_017784920.1 PREDICTED: protein stum-like isoform X2 [Nicrophorus vespilloides] Score = 529 bits (1362), Expect(3) = 0.0 Score = 529 bits (1362), Expect(3) = 0.0 Identities = 312/509 (61%), Positives = 317/509 (62%), Gaps = 42/509 (8%) Frame = -3
scaffold19|size456744	TCONS_00025798	TCONS_00025792/TCONS_00025807	300973	301786	-	1^2-3^6-,4^5-	complex events	PREDICTED: protein stum-like isoform X2	>XP_017784920.1 PREDICTED: protein stum-like isoform X2 [Nicrophorus vespilloides] Score = 529 bits (1362), Expect(3) = 0.0 Score = 529 bits (1362), Expect(3) = 0.0 Identities = 312/509 (61%), Positives = 317/509 (62%), Gaps = 42/509 (8%) Frame = -3
scaffold19|size456744	TCONS_00025798	TCONS_00025802/TCONS_00025811	300973	301786	-	1^2-4^6-,3^5-	complex events	PREDICTED: protein stum-like isoform X2	>XP_017784920.1 PREDICTED: protein stum-like isoform X2 [Nicrophorus vespilloides] Score = 529 bits (1362), Expect(3) = 0.0 Score = 529 bits (1362), Expect(3) = 0.0 Identities = 312/509 (61%), Positives = 317/509 (62%), Gaps = 42/509 (8%) Frame = -3
scaffold19|size456744	TCONS_00025798	TCONS_00025796/TCONS_00025797/TCONS_00025803/TCONS_00025806/TCONS_00025809	299163	300393	-	0,1^2-	intron retention	PREDICTED: protein stum-like isoform X2	>XP_017784920.1 PREDICTED: protein stum-like isoform X2 [Nicrophorus vespilloides] Score = 529 bits (1362), Expect(3) = 0.0 Score = 529 bits (1362), Expect(3) = 0.0 Identities = 312/509 (61%), Positives = 317/509 (62%), Gaps = 42/509 (8%) Frame = -3
scaffold19|size456744	TCONS_00025796	TCONS_00025802	301532	321480	-	1-,2-	alternative acceptor site	PREDICTED: protein stum-like isoform X1	>XP_017784919.1 PREDICTED: protein stum-like isoform X1 [Nicrophorus vespilloides] Score = 511 bits (1316), Expect = e-143 Score = 511 bits (1316), Expect = e-143 Identities = 292/397 (73%), Positives = 300/397 (75%) Frame = -3
scaffold19|size456744	TCONS_00025796	TCONS_00025794/TCONS_00025804/TCONS_00025805/TCONS_00025808	300973	301789	-	1^4-,2^3-	complex events	PREDICTED: protein stum-like isoform X1	>XP_017784919.1 PREDICTED: protein stum-like isoform X1 [Nicrophorus vespilloides] Score = 511 bits (1316), Expect = e-143 Score = 511 bits (1316), Expect = e-143 Identities = 292/397 (73%), Positives = 300/397 (75%) Frame = -3
scaffold19|size456744	TCONS_00025796	TCONS_00025807	300973	321480	-	1-3^6-,2-4^5-	complex events	PREDICTED: protein stum-like isoform X1	>XP_017784919.1 PREDICTED: protein stum-like isoform X1 [Nicrophorus vespilloides] Score = 511 bits (1316), Expect = e-143 Score = 511 bits (1316), Expect = e-143 Identities = 292/397 (73%), Positives = 300/397 (75%) Frame = -3
scaffold19|size456744	TCONS_00025796	TCONS_00025795/TCONS_00025797/TCONS_00025803/TCONS_00025809	300973	321480	-	1-3^5-,2-4^6-	complex events	PREDICTED: protein stum-like isoform X1	>XP_017784919.1 PREDICTED: protein stum-like isoform X1 [Nicrophorus vespilloides] Score = 511 bits (1316), Expect = e-143 Score = 511 bits (1316), Expect = e-143 Identities = 292/397 (73%), Positives = 300/397 (75%) Frame = -3
scaffold19|size456744	TCONS_00025796	TCONS_00025793/TCONS_00025799/TCONS_00025800/TCONS_00025806/TCONS_00025810	300973	321480	-	1-5^8-,2-3^4-6^7-	complex events	PREDICTED: protein stum-like isoform X1	>XP_017784919.1 PREDICTED: protein stum-like isoform X1 [Nicrophorus vespilloides] Score = 511 bits (1316), Expect = e-143 Score = 511 bits (1316), Expect = e-143 Identities = 292/397 (73%), Positives = 300/397 (75%) Frame = -3
scaffold19|size456744	TCONS_00025796	TCONS_00025798	300973	321480	-	1-5^7-,2-3^4-6^8-	complex events	PREDICTED: protein stum-like isoform X1	>XP_017784919.1 PREDICTED: protein stum-like isoform X1 [Nicrophorus vespilloides] Score = 511 bits (1316), Expect = e-143 Score = 511 bits (1316), Expect = e-143 Identities = 292/397 (73%), Positives = 300/397 (75%) Frame = -3
scaffold19|size456744	TCONS_00025807	TCONS_00025793/TCONS_00025797/TCONS_00025798/TCONS_00025799/TCONS_00025800/TCONS_00025801/TCONS_00025803/TCONS_00025806/TCONS_00025808	322057	323399	-	0,1^2-	intron retention	PREDICTED: protein stum-like isoform X3	>XP_017784921.1 PREDICTED: protein stum-like isoform X3 [Nicrophorus vespilloides] Score = 858 bits (2218), Expect = 0.0 Score = 858 bits (2218), Expect = 0.0 Identities = 466/610 (76%), Positives = 475/610 (77%), Gaps = 1/610 (0%) Frame = -3
scaffold19|size456744	TCONS_00025810	TCONS_00025791/TCONS_00025792/TCONS_00025793/TCONS_00025794/TCONS_00025795/TCONS_00025796/TCONS_00025797/TCONS_00025798/TCONS_00025799/TCONS_00025800/TCONS_00025801/TCONS_00025802/TCONS_00025803/TCONS_00025804/TCONS_00025805/TCONS_00025806/TCONS_00025807/TCONS_00025808/TCONS_00025809	300450	300837	-	0,1^2-	intron retention	PREDICTED: protein stum-like isoform X2	>XP_017784920.1 PREDICTED: protein stum-like isoform X2 [Nicrophorus vespilloides] Score = 780 bits (2015), Expect = 0.0 Score = 780 bits (2015), Expect = 0.0 Identities = 431/589 (73%), Positives = 437/589 (74%), Gaps = 19/589 (3%) Frame = -2
scaffold19|size456744	TCONS_00025820	TCONS_00025819	404191	406940	-	1-,2-	alternative acceptor site	PREDICTED: rho guanine nucleotide exchange factor 11 isoform X1	>XP_017784841.1 PREDICTED: rho guanine nucleotide exchange factor 11 isoform X1 [Nicrophorus vespilloides] Score = 1289 bits (3335), Expect = 0.0 Score = 1289 bits (3335), Expect = 0.0 Identities = 672/793 (84%), Positives = 684/793 (86%) Frame = -3
scaffold19|size456744	TCONS_00025823/TCONS_00025827	TCONS_00025822/TCONS_00025826	403106	418018	-	0,1-2^	exon skipping	PREDICTED: rho guanine nucleotide exchange factor 11 isoform X1	>XP_017784841.1 PREDICTED: rho guanine nucleotide exchange factor 11 isoform X1 [Nicrophorus vespilloides] Score = 1289 bits (3335), Expect = 0.0 Score = 1289 bits (3335), Expect = 0.0 Identities = 672/793 (84%), Positives = 684/793 (86%) Frame = -3
scaffold19|size456744	TCONS_00025825/TCONS_00025829/TCONS_00025830	TCONS_00025824/TCONS_00025828/TCONS_00025831	429942	431826	-	0,1-2^	exon skipping	PREDICTED: rho guanine nucleotide exchange factor 12 isoform X3	>XP_017784843.1 PREDICTED: rho guanine nucleotide exchange factor 12 isoform X3 [Nicrophorus vespilloides] Score = 2540 bits (6583), Expect = 0.0 Score = 2540 bits (6583), Expect = 0.0 Identities = 1306/1492 (87%), Positives = 1323/1492 (88%), Gaps = 2/1492 (0%) Frame = -2
scaffold19|size456744	TCONS_00025828	TCONS_00025819/TCONS_00025820/TCONS_00025821/TCONS_00025822/TCONS_00025823/TCONS_00025824/TCONS_00025825	385773	388012	-	0,1^2-3^4-	complex events	PREDICTED: rho guanine nucleotide exchange factor 11 isoform X1	>XP_017784841.1 PREDICTED: rho guanine nucleotide exchange factor 11 isoform X1 [Nicrophorus vespilloides] Score = 2532 bits (6563), Expect = 0.0 Score = 2532 bits (6563), Expect = 0.0 Identities = 1322/1599 (82%), Positives = 1347/1599 (84%), Gaps = 5/1599 (0%) Frame = -2
scaffold19|size456744	TCONS_00025829	TCONS_00025828	385538	388012	-	0,1^2-	intron retention	PREDICTED: rho guanine nucleotide exchange factor 12 isoform X3	>XP_017784843.1 PREDICTED: rho guanine nucleotide exchange factor 12 isoform X3 [Nicrophorus vespilloides] Score = 2540 bits (6583), Expect = 0.0 Score = 2540 bits (6583), Expect = 0.0 Identities = 1306/1492 (87%), Positives = 1323/1492 (88%), Gaps = 2/1492 (0%) Frame = -2
scaffold19|size456744	TCONS_00025831	TCONS_00025819/TCONS_00025820/TCONS_00025821/TCONS_00025822/TCONS_00025823/TCONS_00025824/TCONS_00025825	385930	388012	-	0,1^2-	intron retention	PREDICTED: rho guanine nucleotide exchange factor 11 isoform X1	>XP_017784841.1 PREDICTED: rho guanine nucleotide exchange factor 11 isoform X1 [Nicrophorus vespilloides] Score = 2719 bits (7048), Expect = 0.0 Score = 2719 bits (7048), Expect = 0.0 Identities = 1413/1676 (84%), Positives = 1432/1676 (85%), Gaps = 4/1676 (0%) Frame = -2
scaffold20|size406499	TCONS_00027263	TCONS_00027264	569	29486	+	1-,2-	alternative acceptor site	PREDICTED: protein hu-li tai shao isoform X1	>XP_017783338.1 PREDICTED: protein hu-li tai shao isoform X1 [Nicrophorus vespilloides] Score = 890 bits (2301), Expect = 0.0 Score = 890 bits (2301), Expect = 0.0 Identities = 446/459 (97%), Positives = 448/459 (97%) Frame = +1
scaffold20|size406499	TCONS_00027266/TCONS_00027272	TCONS_00027267/TCONS_00027271	34662	38387	+	0,1-2^	exon skipping	PREDICTED: protein hu-li tai shao isoform X2	>XP_017783340.1 PREDICTED: protein hu-li tai shao isoform X2 [Nicrophorus vespilloides] Score = 1316 bits (3407), Expect = 0.0 Score = 1316 bits (3407), Expect = 0.0 Identities = 668/715 (93%), Positives = 670/715 (93%) Frame = +1
scaffold20|size406499	TCONS_00027269/TCONS_00027270/TCONS_00027271/TCONS_00027272	TCONS_00027268	26967	29486	+	1-,2-	alternative acceptor site	PREDICTED: protein hu-li tai shao isoform X1	>XP_017783338.1 PREDICTED: protein hu-li tai shao isoform X1 [Nicrophorus vespilloides] Score = 890 bits (2301), Expect = 0.0 Score = 890 bits (2301), Expect = 0.0 Identities = 446/459 (97%), Positives = 448/459 (97%) Frame = +2
scaffold20|size406499	TCONS_00027275/TCONS_00027276	TCONS_00027274	66883	82176	+	1-,2-	alternative acceptor site	PREDICTED: synaptic vesicular amine transporter	>XP_017783428.1 PREDICTED: synaptic vesicular amine transporter [Nicrophorus vespilloides] Score = 776 bits (2005), Expect = 0.0 Score = 776 bits (2005), Expect = 0.0 Identities = 406/504 (80%), Positives = 407/504 (80%) Frame = +3
scaffold20|size406499	TCONS_00027275	TCONS_00027273/TCONS_00027274/TCONS_00027276	89951	90280	+	1^,2^	alternative donor site	PREDICTED: synaptic vesicular amine transporter	>XP_017783428.1 PREDICTED: synaptic vesicular amine transporter [Nicrophorus vespilloides] Score = 427 bits (1098), Expect(2) = 0.0 Score = 427 bits (1098), Expect(2) = 0.0 Identities = 215/229 (93%), Positives = 215/229 (93%) Frame = +1
scaffold20|size406499	TCONS_00027288	TCONS_00027289	29555	32370	-	1^3-,2^4-	complex events	PREDICTED: protein hu-li tai shao isoform X1	>XP_017783338.1 PREDICTED: protein hu-li tai shao isoform X1 [Nicrophorus vespilloides] Score = 92.8 bits (229), Expect = 2e-17 Score = 92.8 bits (229), Expect = 2e-17 Identities = 42/42 (100%), Positives = 42/42 (100%) Frame = +1
scaffold20|size406499	TCONS_00027295/TCONS_00027296/TCONS_00027298/TCONS_00027299/TCONS_00027300/TCONS_00027302	TCONS_00027294/TCONS_00027297/TCONS_00027301	98169	99376	-	0,1^2-	intron retention	PREDICTED: uncharacterized protein LOC108567453	>XP_017783429.1 PREDICTED: uncharacterized protein LOC108567453 [Nicrophorus vespilloides] Score = 553 bits (1425), Expect = e-156 Score = 553 bits (1425), Expect = e-156 Identities = 288/350 (82%), Positives = 292/350 (83%), Gaps = 1/350 (0%) Frame = -1
scaffold20|size406499	TCONS_00027298/TCONS_00027301/TCONS_00027302	TCONS_00027297/TCONS_00027299	100097	104070	-	1-,2-	alternative acceptor site	PREDICTED: uncharacterized protein LOC108567453	>XP_017783429.1 PREDICTED: uncharacterized protein LOC108567453 [Nicrophorus vespilloides] Score = 1023 bits (2644), Expect = 0.0 Score = 1023 bits (2644), Expect = 0.0 Identities = 516/587 (87%), Positives = 525/587 (89%), Gaps = 1/587 (0%) Frame = -1
scaffold20|size406499	TCONS_00027300	TCONS_00027294/TCONS_00027295/TCONS_00027296/TCONS_00027298/TCONS_00027301/TCONS_00027302	100042	100691	-	1^,2^	alternative donor site	PREDICTED: uncharacterized protein LOC108567453	>XP_017783429.1 PREDICTED: uncharacterized protein LOC108567453 [Nicrophorus vespilloides] Score = 1122 bits (2903), Expect = 0.0 Score = 1122 bits (2903), Expect = 0.0 Identities = 570/653 (87%), Positives = 579/653 (88%), Gaps = 2/653 (0%) Frame = -1
scaffold20|size406499	TCONS_00027300	TCONS_00027297/TCONS_00027299	100042	104070	-	1-3^,2-4^	complex events	PREDICTED: uncharacterized protein LOC108567453	>XP_017783429.1 PREDICTED: uncharacterized protein LOC108567453 [Nicrophorus vespilloides] Score = 1122 bits (2903), Expect = 0.0 Score = 1122 bits (2903), Expect = 0.0 Identities = 570/653 (87%), Positives = 579/653 (88%), Gaps = 2/653 (0%) Frame = -1
scaffold20|size406499	TCONS_00027311/TCONS_00027312/TCONS_00027313	TCONS_00027310/TCONS_00027316	401156	401562	-	0,1^2-	intron retention	PREDICTED: uncharacterized protein LOC108556711 isoform X1	>XP_017768410.1 PREDICTED: uncharacterized protein LOC108556711 isoform X1 [Nicrophorus vespilloides] Score = 1574 bits (4076), Expect = 0.0 Score = 1574 bits (4076), Expect = 0.0 Identities = 857/1063 (80%), Positives = 869/1063 (81%), Gaps = 7/1063 (0%) Frame = -1
scaffold20|size406499	TCONS_00027310/TCONS_00027312/TCONS_00027313	TCONS_00027315	264338	265535	-	1-,2-	alternative acceptor site	PREDICTED: uncharacterized protein LOC108556711 isoform X1	>XP_017768410.1 PREDICTED: uncharacterized protein LOC108556711 isoform X1 [Nicrophorus vespilloides] Score = 1574 bits (4076), Expect = 0.0 Score = 1574 bits (4076), Expect = 0.0 Identities = 857/1063 (80%), Positives = 869/1063 (81%), Gaps = 7/1063 (0%) Frame = -1
scaffold20|size406499	TCONS_00027310/TCONS_00027312/TCONS_00027313	TCONS_00027311/TCONS_00027314	264338	265730	-	1^3-,2^4-	complex events	PREDICTED: uncharacterized protein LOC108556711 isoform X1	>XP_017768410.1 PREDICTED: uncharacterized protein LOC108556711 isoform X1 [Nicrophorus vespilloides] Score = 1574 bits (4076), Expect = 0.0 Score = 1574 bits (4076), Expect = 0.0 Identities = 857/1063 (80%), Positives = 869/1063 (81%), Gaps = 7/1063 (0%) Frame = -1
scaffold20|size406499	TCONS_00027312/TCONS_00027314	TCONS_00027310/TCONS_00027311/TCONS_00027313/TCONS_00027315	263583	264338	-	1-,2-	alternative acceptor site	PREDICTED: uncharacterized protein LOC108556711 isoform X1	>XP_017768410.1 PREDICTED: uncharacterized protein LOC108556711 isoform X1 [Nicrophorus vespilloides] Score = 1574 bits (4076), Expect = 0.0 Score = 1574 bits (4076), Expect = 0.0 Identities = 857/1063 (80%), Positives = 869/1063 (81%), Gaps = 7/1063 (0%) Frame = -1
scaffold20|size406499	TCONS_00027310/TCONS_00027313	TCONS_00027316	263583	265730	-	1^3-5^6-,2^4-	complex events	PREDICTED: uncharacterized protein LOC108556711 isoform X2	>XP_017768411.1 PREDICTED: uncharacterized protein LOC108556711 isoform X2 [Nicrophorus vespilloides] Score = 1569 bits (4063), Expect = 0.0 Score = 1569 bits (4063), Expect = 0.0 Identities = 847/1020 (83%), Positives = 858/1020 (84%), Gaps = 7/1020 (0%) Frame = -1
scaffold20|size406499	TCONS_00027315	TCONS_00027311/TCONS_00027314/TCONS_00027316	265439	265730	-	1^,2^	alternative donor site	PREDICTED: uncharacterized protein LOC108556711 isoform X2	>XP_017768411.1 PREDICTED: uncharacterized protein LOC108556711 isoform X2 [Nicrophorus vespilloides] Score = 1460 bits (3779), Expect = 0.0 Score = 1460 bits (3779), Expect = 0.0 Identities = 786/946 (83%), Positives = 796/946 (84%), Gaps = 3/946 (0%) Frame = -2
scaffold20|size406499	TCONS_00027316	TCONS_00027311/TCONS_00027315	263583	265439	-	0,1^2-	intron retention	PREDICTED: uncharacterized protein LOC108556711 isoform X1	>XP_017768410.1 PREDICTED: uncharacterized protein LOC108556711 isoform X1 [Nicrophorus vespilloides] Score = 927 bits (2396), Expect = 0.0 Score = 927 bits (2396), Expect = 0.0 Identities = 494/592 (83%), Positives = 501/592 (84%), Gaps = 1/592 (0%) Frame = -3
scaffold21|size547181	TCONS_00028990	TCONS_00028989	44811	46534	+	0,1^2-3^4-5^6-	complex events	PREDICTED: UDP-glucuronosyltransferase 2C1-like	>XP_017771347.1 PREDICTED: UDP-glucuronosyltransferase 2C1-like [Nicrophorus vespilloides] Score = 858 bits (2218), Expect = 0.0 Score = 858 bits (2218), Expect = 0.0 Identities = 419/497 (84%), Positives = 457/497 (91%) Frame = +3
scaffold21|size547181	TCONS_00028991	TCONS_00028989	45482	46534	+	0,1^2-3^4-	complex events	PREDICTED: UDP-glucuronosyltransferase 2C1-like	>XP_017771347.1 PREDICTED: UDP-glucuronosyltransferase 2C1-like [Nicrophorus vespilloides] Score = 527 bits (1358), Expect(2) = 0.0 Score = 527 bits (1358), Expect(2) = 0.0 Identities = 255/303 (84%), Positives = 277/303 (91%) Frame = +3
scaffold21|size547181	TCONS_00028992	TCONS_00028989	45772	46534	+	0,1^2-	intron retention	PREDICTED: UDP-glucuronosyltransferase 2C1-like	>XP_017771347.1 PREDICTED: UDP-glucuronosyltransferase 2C1-like [Nicrophorus vespilloides] Score = 833 bits (2152), Expect = 0.0 Score = 833 bits (2152), Expect = 0.0 Identities = 411/497 (82%), Positives = 448/497 (90%), Gaps = 10/497 (2%) Frame = +1
scaffold21|size547181	TCONS_00029000	TCONS_00029004	50394	60011	+	1^2-3^5-,4^6-	complex events	PREDICTED: UDP-glucuronosyltransferase 2B37-like	>XP_017771607.1 PREDICTED: UDP-glucuronosyltransferase 2B37-like [Nicrophorus vespilloides] Score = 844 bits (2180), Expect = 0.0 Score = 844 bits (2180), Expect = 0.0 Identities = 414/507 (81%), Positives = 451/507 (88%), Gaps = 8/507 (1%) Frame = +2
scaffold21|size547181	TCONS_00029000	TCONS_00029003	50394	60011	+	1^3-4^6-,2^5-	complex events	PREDICTED: UDP-glucuronosyltransferase 2B37-like	>XP_017771607.1 PREDICTED: UDP-glucuronosyltransferase 2B37-like [Nicrophorus vespilloides] Score = 844 bits (2180), Expect = 0.0 Score = 844 bits (2180), Expect = 0.0 Identities = 414/507 (81%), Positives = 451/507 (88%), Gaps = 8/507 (1%) Frame = +2
scaffold21|size547181	TCONS_00029002	TCONS_00029000	50394	53612	+	0,1^2-	intron retention	PREDICTED: UDP-glucuronosyltransferase 2A3-like	>XP_017771594.1 PREDICTED: UDP-glucuronosyltransferase 2A3-like [Nicrophorus vespilloides] Score = 961 bits (2484), Expect = 0.0 Score = 961 bits (2484), Expect = 0.0 Identities = 470/509 (92%), Positives = 486/509 (95%) Frame = +3
scaffold21|size547181	TCONS_00029003	TCONS_00029004	50394	60011	+	1^3-,2^4-	complex events	PREDICTED: UDP-glucuronosyltransferase 2A3-like	>XP_017771594.1 PREDICTED: UDP-glucuronosyltransferase 2A3-like [Nicrophorus vespilloides] Score = 929 bits (2400), Expect = 0.0 Score = 929 bits (2400), Expect = 0.0 Identities = 454/509 (89%), Positives = 478/509 (93%) Frame = +3
scaffold21|size547181	TCONS_00029013	TCONS_00029012	105317	105951	+	0,1^2-3^4-	complex events	PREDICTED: nucleoside-triphosphatase THEP1	>XP_017771641.1 PREDICTED: nucleoside-triphosphatase THEP1 [Nicrophorus vespilloides] Score = 312 bits (799), Expect = 2e-84 Score = 312 bits (799), Expect = 2e-84 Identities = 154/177 (87%), Positives = 164/177 (92%) Frame = +1
scaffold21|size547181	TCONS_00029014	TCONS_00029012	105580	105951	+	0,1^2-	intron retention	PREDICTED: nucleoside-triphosphatase THEP1	>XP_017771641.1 PREDICTED: nucleoside-triphosphatase THEP1 [Nicrophorus vespilloides] Score = 285 bits (728), Expect = 2e-76 Score = 285 bits (728), Expect = 2e-76 Identities = 145/175 (82%), Positives = 153/175 (87%), Gaps = 14/175 (8%) Frame = +3
scaffold21|size547181	TCONS_00029025/TCONS_00029028	TCONS_00029022/TCONS_00029027	421117	424740	+	0,1^2-	intron retention	PREDICTED: probable JmjC domain-containing histone demethylation protein 2C isoform X1	>XP_017783486.1 PREDICTED: probable JmjC domain-containing histone demethylation protein 2C isoform X1 [Nicrophorus vespilloides] Score = 2103 bits (5450), Expect = 0.0 Score = 2103 bits (5450), Expect = 0.0 Identities = 1049/1186 (88%), Positives = 1057/1186 (89%) Frame = +2
scaffold21|size547181	TCONS_00029024/TCONS_00029026	TCONS_00029022/TCONS_00029027	413876	424155	+	1^14-,2^3-4^5-6^7-8^9-10^11-12^13-	complex events	PREDICTED: probable JmjC domain-containing histone demethylation protein 2C isoform X1	>XP_017783486.1 PREDICTED: probable JmjC domain-containing histone demethylation protein 2C isoform X1 [Nicrophorus vespilloides] Score = 355 bits (911), Expect = 1e-96 Score = 355 bits (911), Expect = 1e-96 Identities = 217/397 (54%), Positives = 221/397 (55%), Gaps = 4/397 (1%) Frame = +1
scaffold21|size547181	TCONS_00029024	TCONS_00029025	413876	424740	+	1^14-15^16-,2^3-4^5-6^7-8^9-10^11-12^13-	complex events	PREDICTED: probable JmjC domain-containing histone demethylation protein 2C isoform X1	>XP_017783486.1 PREDICTED: probable JmjC domain-containing histone demethylation protein 2C isoform X1 [Nicrophorus vespilloides] Score = 355 bits (911), Expect = 1e-96 Score = 355 bits (911), Expect = 1e-96 Identities = 217/397 (54%), Positives = 221/397 (55%), Gaps = 4/397 (1%) Frame = +1
scaffold21|size547181	TCONS_00029029/TCONS_00029030/TCONS_00029034/TCONS_00029035/TCONS_00029045/TCONS_00029048/TCONS_00029051/TCONS_00029052/TCONS_00029053	TCONS_00029031/TCONS_00029032/TCONS_00029033/TCONS_00029036/TCONS_00029037/TCONS_00029038/TCONS_00029039/TCONS_00029040/TCONS_00029041/TCONS_00029042/TCONS_00029043/TCONS_00029044/TCONS_00029046/TCONS_00029047/TCONS_00029049/TCONS_00029050	442647	443616	+	0,1^2-	intron retention	PREDICTED: uncharacterized protein LOC108567598	>XP_017783693.1 PREDICTED: uncharacterized protein LOC108567598 [Nicrophorus vespilloides] Score = 1087 bits (2811), Expect = 0.0 Score = 1087 bits (2811), Expect = 0.0 Identities = 566/765 (73%), Positives = 601/765 (78%), Gaps = 6/765 (0%) Frame = +3
scaffold21|size547181	TCONS_00029029/TCONS_00029030/TCONS_00029031/TCONS_00029032/TCONS_00029033/TCONS_00029034/TCONS_00029035/TCONS_00029036/TCONS_00029037/TCONS_00029039/TCONS_00029040/TCONS_00029041/TCONS_00029042/TCONS_00029043/TCONS_00029044/TCONS_00029045/TCONS_00029046/TCONS_00029047/TCONS_00029048/TCONS_00029049/TCONS_00029050/TCONS_00029051/TCONS_00029052/TCONS_00029053	TCONS_00029038	443616	444607	+	1-,2-	alternative acceptor site	PREDICTED: uncharacterized protein LOC108567598	>XP_017783693.1 PREDICTED: uncharacterized protein LOC108567598 [Nicrophorus vespilloides] Score = 1087 bits (2811), Expect = 0.0 Score = 1087 bits (2811), Expect = 0.0 Identities = 566/765 (73%), Positives = 601/765 (78%), Gaps = 6/765 (0%) Frame = +3
scaffold21|size547181	TCONS_00029029/TCONS_00029031/TCONS_00029037/TCONS_00029043/TCONS_00029046	TCONS_00029039/TCONS_00029050	445753	448217	+	1^2-3^,4^	complex events	PREDICTED: uncharacterized protein LOC108567598	>XP_017783693.1 PREDICTED: uncharacterized protein LOC108567598 [Nicrophorus vespilloides] Score = 1087 bits (2811), Expect = 0.0 Score = 1087 bits (2811), Expect = 0.0 Identities = 566/765 (73%), Positives = 601/765 (78%), Gaps = 6/765 (0%) Frame = +3
scaffold21|size547181	TCONS_00029029/TCONS_00029030/TCONS_00029044	TCONS_00029031/TCONS_00029037/TCONS_00029039/TCONS_00029043/TCONS_00029046	448217	449202	+	1^4-,2^3-	complex events	PREDICTED: uncharacterized protein LOC108567598	>XP_017783693.1 PREDICTED: uncharacterized protein LOC108567598 [Nicrophorus vespilloides] Score = 1087 bits (2811), Expect = 0.0 Score = 1087 bits (2811), Expect = 0.0 Identities = 566/765 (73%), Positives = 601/765 (78%), Gaps = 6/765 (0%) Frame = +3
scaffold21|size547181	TCONS_00029029	TCONS_00029050	448217	449669	+	1^4-5^6-7^8-,2^3-	complex events	PREDICTED: uncharacterized protein LOC108567598	>XP_017783693.1 PREDICTED: uncharacterized protein LOC108567598 [Nicrophorus vespilloides] Score = 1087 bits (2811), Expect = 0.0 Score = 1087 bits (2811), Expect = 0.0 Identities = 566/765 (73%), Positives = 601/765 (78%), Gaps = 6/765 (0%) Frame = +3
scaffold21|size547181	TCONS_00029029	TCONS_00029033/TCONS_00029040/TCONS_00029044	449941	451542	+	0,1^2-3^4-5^6-	complex events	PREDICTED: uncharacterized protein LOC108567598	>XP_017783693.1 PREDICTED: uncharacterized protein LOC108567598 [Nicrophorus vespilloides] Score = 1087 bits (2811), Expect = 0.0 Score = 1087 bits (2811), Expect = 0.0 Identities = 566/765 (73%), Positives = 601/765 (78%), Gaps = 6/765 (0%) Frame = +3
scaffold21|size547181	TCONS_00029029	TCONS_00029035	449733	451542	+	1^2-,3^4-5^6-	complex events	PREDICTED: uncharacterized protein LOC108567598	>XP_017783693.1 PREDICTED: uncharacterized protein LOC108567598 [Nicrophorus vespilloides] Score = 1087 bits (2811), Expect = 0.0 Score = 1087 bits (2811), Expect = 0.0 Identities = 566/765 (73%), Positives = 601/765 (78%), Gaps = 6/765 (0%) Frame = +3
scaffold21|size547181	TCONS_00029029	TCONS_00029047	448217	451542	+	1^2-3^4-5^6-7^8-9^10-,11^12-	complex events	PREDICTED: uncharacterized protein LOC108567598	>XP_017783693.1 PREDICTED: uncharacterized protein LOC108567598 [Nicrophorus vespilloides] Score = 1087 bits (2811), Expect = 0.0 Score = 1087 bits (2811), Expect = 0.0 Identities = 566/765 (73%), Positives = 601/765 (78%), Gaps = 6/765 (0%) Frame = +3
scaffold21|size547181	TCONS_00029029	TCONS_00029049	445753	451542	+	1^2-3^4-5^8-9^10-11^12-13^14-15^16-,6^7-17^18-	complex events	PREDICTED: uncharacterized protein LOC108567598	>XP_017783693.1 PREDICTED: uncharacterized protein LOC108567598 [Nicrophorus vespilloides] Score = 1087 bits (2811), Expect = 0.0 Score = 1087 bits (2811), Expect = 0.0 Identities = 566/765 (73%), Positives = 601/765 (78%), Gaps = 6/765 (0%) Frame = +3
scaffold21|size547181	TCONS_00029029	TCONS_00029051	448217	452144	+	1^2-3^4-5^6-7^8-9^10-13^14-15^16-,11^12-	complex events	PREDICTED: uncharacterized protein LOC108567598	>XP_017783693.1 PREDICTED: uncharacterized protein LOC108567598 [Nicrophorus vespilloides] Score = 1087 bits (2811), Expect = 0.0 Score = 1087 bits (2811), Expect = 0.0 Identities = 566/765 (73%), Positives = 601/765 (78%), Gaps = 6/765 (0%) Frame = +3
scaffold21|size547181	TCONS_00029030	TCONS_00029035/TCONS_00029036/TCONS_00029044	447967	448217	+	1^,2^	alternative donor site	PREDICTED: uncharacterized protein LOC108567598	>XP_017783693.1 PREDICTED: uncharacterized protein LOC108567598 [Nicrophorus vespilloides] Score = 1087 bits (2811), Expect = 0.0 Score = 1087 bits (2811), Expect = 0.0 Identities = 566/765 (73%), Positives = 601/765 (78%), Gaps = 6/765 (0%) Frame = +1
scaffold21|size547181	TCONS_00029030/TCONS_00029031/TCONS_00029032/TCONS_00029033/TCONS_00029038/TCONS_00029039/TCONS_00029040/TCONS_00029041/TCONS_00029042/TCONS_00029043/TCONS_00029044	TCONS_00029029/TCONS_00029037/TCONS_00029046	449459	449894	+	1^4-,2^3-	complex events	PREDICTED: uncharacterized protein LOC108567598	>XP_017783693.1 PREDICTED: uncharacterized protein LOC108567598 [Nicrophorus vespilloides] Score = 1087 bits (2811), Expect = 0.0 Score = 1087 bits (2811), Expect = 0.0 Identities = 566/765 (73%), Positives = 601/765 (78%), Gaps = 6/765 (0%) Frame = +1
scaffold21|size547181	TCONS_00029030/TCONS_00029038/TCONS_00029040/TCONS_00029041/TCONS_00029044	TCONS_00029036	448685	449894	+	1^2-3^4-5^8-,6^7-	complex events	PREDICTED: uncharacterized protein LOC108567598	>XP_017783693.1 PREDICTED: uncharacterized protein LOC108567598 [Nicrophorus vespilloides] Score = 1087 bits (2811), Expect = 0.0 Score = 1087 bits (2811), Expect = 0.0 Identities = 566/765 (73%), Positives = 601/765 (78%), Gaps = 6/765 (0%) Frame = +1
scaffold21|size547181	TCONS_00029030/TCONS_00029031/TCONS_00029032/TCONS_00029033/TCONS_00029038/TCONS_00029039/TCONS_00029040/TCONS_00029041/TCONS_00029042/TCONS_00029043/TCONS_00029044	TCONS_00029035/TCONS_00029045	449459	450251	+	1^4-5^6-,2^3-	complex events	PREDICTED: uncharacterized protein LOC108567598	>XP_017783693.1 PREDICTED: uncharacterized protein LOC108567598 [Nicrophorus vespilloides] Score = 1087 bits (2811), Expect = 0.0 Score = 1087 bits (2811), Expect = 0.0 Identities = 566/765 (73%), Positives = 601/765 (78%), Gaps = 6/765 (0%) Frame = +1
scaffold21|size547181	TCONS_00029030	TCONS_00029049	445753	450760	+	1^2-3^4-5^8-9^10-11^12-13^14-15^16-17^18-19^20-,6^7-	complex events	PREDICTED: uncharacterized protein LOC108567598	>XP_017783693.1 PREDICTED: uncharacterized protein LOC108567598 [Nicrophorus vespilloides] Score = 1087 bits (2811), Expect = 0.0 Score = 1087 bits (2811), Expect = 0.0 Identities = 566/765 (73%), Positives = 601/765 (78%), Gaps = 6/765 (0%) Frame = +1
scaffold21|size547181	TCONS_00029030/TCONS_00029033/TCONS_00029037/TCONS_00029040/TCONS_00029042/TCONS_00029043/TCONS_00029044/TCONS_00029046	TCONS_00029036	450392	450953	+	1^,2^	alternative donor site	PREDICTED: uncharacterized protein LOC108567598	>XP_017783693.1 PREDICTED: uncharacterized protein LOC108567598 [Nicrophorus vespilloides] Score = 1087 bits (2811), Expect = 0.0 Score = 1087 bits (2811), Expect = 0.0 Identities = 566/765 (73%), Positives = 601/765 (78%), Gaps = 6/765 (0%) Frame = +1
scaffold21|size547181	TCONS_00029030/TCONS_00029033/TCONS_00029037/TCONS_00029040/TCONS_00029042/TCONS_00029043/TCONS_00029044/TCONS_00029046	TCONS_00029035/TCONS_00029045	450285	450953	+	1^2-3^,4^	complex events	PREDICTED: uncharacterized protein LOC108567598	>XP_017783693.1 PREDICTED: uncharacterized protein LOC108567598 [Nicrophorus vespilloides] Score = 1087 bits (2811), Expect = 0.0 Score = 1087 bits (2811), Expect = 0.0 Identities = 566/765 (73%), Positives = 601/765 (78%), Gaps = 6/765 (0%) Frame = +1
scaffold21|size547181	TCONS_00029030/TCONS_00029044	TCONS_00029047/TCONS_00029051	448217	450953	+	1^2-3^4-5^6-7^8-9^10-11^12-13^14-15^,16^	complex events	PREDICTED: uncharacterized protein LOC108567598	>XP_017783693.1 PREDICTED: uncharacterized protein LOC108567598 [Nicrophorus vespilloides] Score = 1087 bits (2811), Expect = 0.0 Score = 1087 bits (2811), Expect = 0.0 Identities = 566/765 (73%), Positives = 601/765 (78%), Gaps = 6/765 (0%) Frame = +1
scaffold21|size547181	TCONS_00029030/TCONS_00029042/TCONS_00029043/TCONS_00029046	TCONS_00029033/TCONS_00029035/TCONS_00029040/TCONS_00029044/TCONS_00029047	450953	451600	+	1^,2^	alternative donor site	PREDICTED: uncharacterized protein LOC108567598	>XP_017783693.1 PREDICTED: uncharacterized protein LOC108567598 [Nicrophorus vespilloides] Score = 1087 bits (2811), Expect = 0.0 Score = 1087 bits (2811), Expect = 0.0 Identities = 566/765 (73%), Positives = 601/765 (78%), Gaps = 6/765 (0%) Frame = +1
scaffold21|size547181	TCONS_00029030/TCONS_00029042/TCONS_00029043/TCONS_00029046	TCONS_00029029	449941	451600	+	1^2-3^4-5^6-7^,8^	complex events	PREDICTED: uncharacterized protein LOC108567598	>XP_017783693.1 PREDICTED: uncharacterized protein LOC108567598 [Nicrophorus vespilloides] Score = 1087 bits (2811), Expect = 0.0 Score = 1087 bits (2811), Expect = 0.0 Identities = 566/765 (73%), Positives = 601/765 (78%), Gaps = 6/765 (0%) Frame = +1
scaffold21|size547181	TCONS_00029030	TCONS_00029050	448217	451869	+	1^4-5^6-7^8-9^12-13^14-15^16-17^18-19^20-21^22-,2^3-10^11-	complex events	PREDICTED: uncharacterized protein LOC108567598	>XP_017783693.1 PREDICTED: uncharacterized protein LOC108567598 [Nicrophorus vespilloides] Score = 1087 bits (2811), Expect = 0.0 Score = 1087 bits (2811), Expect = 0.0 Identities = 566/765 (73%), Positives = 601/765 (78%), Gaps = 6/765 (0%) Frame = +1
scaffold21|size547181	TCONS_00029032/TCONS_00029033/TCONS_00029042/TCONS_00029045	TCONS_00029031/TCONS_00029037/TCONS_00029043/TCONS_00029046	448174	448631	+	1-,2-	alternative acceptor site	PREDICTED: uncharacterized protein LOC108567598	>XP_017783693.1 PREDICTED: uncharacterized protein LOC108567598 [Nicrophorus vespilloides] Score = 1087 bits (2811), Expect = 0.0 Score = 1087 bits (2811), Expect = 0.0 Identities = 566/765 (73%), Positives = 601/765 (78%), Gaps = 6/765 (0%) Frame = +2
scaffold21|size547181	TCONS_00029032/TCONS_00029033/TCONS_00029042/TCONS_00029045	TCONS_00029039/TCONS_00029050	445753	448631	+	1^2-3^5-,4^6-	complex events	PREDICTED: uncharacterized protein LOC108567598	>XP_017783693.1 PREDICTED: uncharacterized protein LOC108567598 [Nicrophorus vespilloides] Score = 1087 bits (2811), Expect = 0.0 Score = 1087 bits (2811), Expect = 0.0 Identities = 566/765 (73%), Positives = 601/765 (78%), Gaps = 6/765 (0%) Frame = +2
scaffold21|size547181	TCONS_00029032/TCONS_00029033/TCONS_00029042	TCONS_00029029	448174	449202	+	1-4^5-,2-3^6-	complex events	PREDICTED: uncharacterized protein LOC108567598	>XP_017783693.1 PREDICTED: uncharacterized protein LOC108567598 [Nicrophorus vespilloides] Score = 1087 bits (2811), Expect = 0.0 Score = 1087 bits (2811), Expect = 0.0 Identities = 566/765 (73%), Positives = 601/765 (78%), Gaps = 6/765 (0%) Frame = +2
scaffold21|size547181	TCONS_00029032/TCONS_00029033/TCONS_00029042	TCONS_00029030	447967	449202	+	1^3-6^7-,2^4-5^8-	complex events	PREDICTED: uncharacterized protein LOC108567598	>XP_017783693.1 PREDICTED: uncharacterized protein LOC108567598 [Nicrophorus vespilloides] Score = 1087 bits (2811), Expect = 0.0 Score = 1087 bits (2811), Expect = 0.0 Identities = 566/765 (73%), Positives = 601/765 (78%), Gaps = 6/765 (0%) Frame = +2
scaffold21|size547181	TCONS_00029032/TCONS_00029033/TCONS_00029042	TCONS_00029035	447967	449424	+	1^3-6^7-9^10-,2^4-5^8-	complex events	PREDICTED: uncharacterized protein LOC108567598	>XP_017783693.1 PREDICTED: uncharacterized protein LOC108567598 [Nicrophorus vespilloides] Score = 1087 bits (2811), Expect = 0.0 Score = 1087 bits (2811), Expect = 0.0 Identities = 566/765 (73%), Positives = 601/765 (78%), Gaps = 6/765 (0%) Frame = +2
scaffold21|size547181	TCONS_00029032/TCONS_00029033/TCONS_00029042	TCONS_00029036	447967	449894	+	1^3-6^7-9^10-11^12-13^16-,2^4-5^8-14^15-	complex events	PREDICTED: uncharacterized protein LOC108567598	>XP_017783693.1 PREDICTED: uncharacterized protein LOC108567598 [Nicrophorus vespilloides] Score = 1087 bits (2811), Expect = 0.0 Score = 1087 bits (2811), Expect = 0.0 Identities = 566/765 (73%), Positives = 601/765 (78%), Gaps = 6/765 (0%) Frame = +2
scaffold21|size547181	TCONS_00029032/TCONS_00029038/TCONS_00029039/TCONS_00029041	TCONS_00029030/TCONS_00029037/TCONS_00029042/TCONS_00029043/TCONS_00029046	450760	451540	+	1-,2-	alternative acceptor site	PREDICTED: uncharacterized protein LOC108567598	>XP_017783693.1 PREDICTED: uncharacterized protein LOC108567598 [Nicrophorus vespilloides] Score = 1087 bits (2811), Expect = 0.0 Score = 1087 bits (2811), Expect = 0.0 Identities = 566/765 (73%), Positives = 601/765 (78%), Gaps = 6/765 (0%) Frame = +2
scaffold21|size547181	TCONS_00029032/TCONS_00029039/TCONS_00029041	TCONS_00029036	450392	451540	+	1^3-,2^4-	complex events	PREDICTED: uncharacterized protein LOC108567598	>XP_017783693.1 PREDICTED: uncharacterized protein LOC108567598 [Nicrophorus vespilloides] Score = 1087 bits (2811), Expect = 0.0 Score = 1087 bits (2811), Expect = 0.0 Identities = 566/765 (73%), Positives = 601/765 (78%), Gaps = 6/765 (0%) Frame = +2
scaffold21|size547181	TCONS_00029032/TCONS_00029039/TCONS_00029041	TCONS_00029045	450285	451540	+	1^2-3^5-,4^6-	complex events	PREDICTED: uncharacterized protein LOC108567598	>XP_017783693.1 PREDICTED: uncharacterized protein LOC108567598 [Nicrophorus vespilloides] Score = 1087 bits (2811), Expect = 0.0 Score = 1087 bits (2811), Expect = 0.0 Identities = 566/765 (73%), Positives = 601/765 (78%), Gaps = 6/765 (0%) Frame = +2
scaffold21|size547181	TCONS_00029032/TCONS_00029041	TCONS_00029031/TCONS_00029049	450788	451600	+	1^,2^	alternative donor site	PREDICTED: uncharacterized protein LOC108567598	>XP_017783693.1 PREDICTED: uncharacterized protein LOC108567598 [Nicrophorus vespilloides] Score = 1087 bits (2811), Expect = 0.0 Score = 1087 bits (2811), Expect = 0.0 Identities = 566/765 (73%), Positives = 601/765 (78%), Gaps = 6/765 (0%) Frame = +2
scaffold21|size547181	TCONS_00029032/TCONS_00029041	TCONS_00029033/TCONS_00029040/TCONS_00029044	450760	451600	+	1-3^,2-4^	complex events	PREDICTED: uncharacterized protein LOC108567598	>XP_017783693.1 PREDICTED: uncharacterized protein LOC108567598 [Nicrophorus vespilloides] Score = 1087 bits (2811), Expect = 0.0 Score = 1087 bits (2811), Expect = 0.0 Identities = 566/765 (73%), Positives = 601/765 (78%), Gaps = 6/765 (0%) Frame = +2
scaffold21|size547181	TCONS_00029032/TCONS_00029041	TCONS_00029035	450285	451600	+	1^2-3^5-7^,4^6-8^	complex events	PREDICTED: uncharacterized protein LOC108567598	>XP_017783693.1 PREDICTED: uncharacterized protein LOC108567598 [Nicrophorus vespilloides] Score = 1087 bits (2811), Expect = 0.0 Score = 1087 bits (2811), Expect = 0.0 Identities = 566/765 (73%), Positives = 601/765 (78%), Gaps = 6/765 (0%) Frame = +2
scaffold21|size547181	TCONS_00029031/TCONS_00029037/TCONS_00029043/TCONS_00029046	TCONS_00029053	445753	449202	+	1^2-3^4-6^7-,5^8-	complex events	PREDICTED: uncharacterized protein LOC108567598	>XP_017783693.1 PREDICTED: uncharacterized protein LOC108567598 [Nicrophorus vespilloides] Score = 1087 bits (2811), Expect = 0.0 Score = 1087 bits (2811), Expect = 0.0 Identities = 566/765 (73%), Positives = 601/765 (78%), Gaps = 6/765 (0%) Frame = +2
scaffold21|size547181	TCONS_00029031/TCONS_00029049	TCONS_00029033/TCONS_00029040/TCONS_00029044	450760	451542	+	1-,2-	alternative acceptor site	PREDICTED: uncharacterized protein LOC108567598	>XP_017783693.1 PREDICTED: uncharacterized protein LOC108567598 [Nicrophorus vespilloides] Score = 1087 bits (2811), Expect = 0.0 Score = 1087 bits (2811), Expect = 0.0 Identities = 566/765 (73%), Positives = 601/765 (78%), Gaps = 6/765 (0%) Frame = +2
scaffold21|size547181	TCONS_00029031	TCONS_00029035	450285	451542	+	1^2-3^5-,4^6-	complex events	PREDICTED: uncharacterized protein LOC108567598	>XP_017783693.1 PREDICTED: uncharacterized protein LOC108567598 [Nicrophorus vespilloides] Score = 1087 bits (2811), Expect = 0.0 Score = 1087 bits (2811), Expect = 0.0 Identities = 566/765 (73%), Positives = 601/765 (78%), Gaps = 6/765 (0%) Frame = +2
scaffold21|size547181	TCONS_00029031	TCONS_00029047	448217	451542	+	1^2-3^4-5^6-7^8-9^10-11^12-13^14-15^17-,16^18-	complex events	PREDICTED: uncharacterized protein LOC108567598	>XP_017783693.1 PREDICTED: uncharacterized protein LOC108567598 [Nicrophorus vespilloides] Score = 1087 bits (2811), Expect = 0.0 Score = 1087 bits (2811), Expect = 0.0 Identities = 566/765 (73%), Positives = 601/765 (78%), Gaps = 6/765 (0%) Frame = +2
scaffold21|size547181	TCONS_00029031/TCONS_00029049	TCONS_00029030/TCONS_00029042/TCONS_00029043/TCONS_00029046	450760	451600	+	1-4^,2-3^	complex events	PREDICTED: uncharacterized protein LOC108567598	>XP_017783693.1 PREDICTED: uncharacterized protein LOC108567598 [Nicrophorus vespilloides] Score = 1087 bits (2811), Expect = 0.0 Score = 1087 bits (2811), Expect = 0.0 Identities = 566/765 (73%), Positives = 601/765 (78%), Gaps = 6/765 (0%) Frame = +2
scaffold21|size547181	TCONS_00029031	TCONS_00029037	450760	451869	+	1-4^6-,2-3^5-	complex events	PREDICTED: uncharacterized protein LOC108567598	>XP_017783693.1 PREDICTED: uncharacterized protein LOC108567598 [Nicrophorus vespilloides] Score = 1087 bits (2811), Expect = 0.0 Score = 1087 bits (2811), Expect = 0.0 Identities = 566/765 (73%), Positives = 601/765 (78%), Gaps = 6/765 (0%) Frame = +2
scaffold21|size547181	TCONS_00029031	TCONS_00029036	450392	451869	+	1^3-6^8-,2^4-5^7-	complex events	PREDICTED: uncharacterized protein LOC108567598	>XP_017783693.1 PREDICTED: uncharacterized protein LOC108567598 [Nicrophorus vespilloides] Score = 1087 bits (2811), Expect = 0.0 Score = 1087 bits (2811), Expect = 0.0 Identities = 566/765 (73%), Positives = 601/765 (78%), Gaps = 6/765 (0%) Frame = +2
scaffold21|size547181	TCONS_00029031	TCONS_00029045	450285	451869	+	1^2-3^5-8^10-,4^6-7^9-	complex events	PREDICTED: uncharacterized protein LOC108567598	>XP_017783693.1 PREDICTED: uncharacterized protein LOC108567598 [Nicrophorus vespilloides] Score = 1087 bits (2811), Expect = 0.0 Score = 1087 bits (2811), Expect = 0.0 Identities = 566/765 (73%), Positives = 601/765 (78%), Gaps = 6/765 (0%) Frame = +2
scaffold21|size547181	TCONS_00029031	TCONS_00029051	448217	452144	+	1^2-3^4-5^6-7^8-9^10-11^12-13^14-15^17-19^20-21^22-,16^18-	complex events	PREDICTED: uncharacterized protein LOC108567598	>XP_017783693.1 PREDICTED: uncharacterized protein LOC108567598 [Nicrophorus vespilloides] Score = 1087 bits (2811), Expect = 0.0 Score = 1087 bits (2811), Expect = 0.0 Identities = 566/765 (73%), Positives = 601/765 (78%), Gaps = 6/765 (0%) Frame = +2
scaffold21|size547181	TCONS_00029033	TCONS_00029050	448680	451869	+	1^2-3^4-5^8-9^10-11^12-13^14-15^16-17^18-,6^7-	complex events	PREDICTED: uncharacterized protein LOC108567598	>XP_017783693.1 PREDICTED: uncharacterized protein LOC108567598 [Nicrophorus vespilloides] Score = 1087 bits (2811), Expect = 0.0 Score = 1087 bits (2811), Expect = 0.0 Identities = 566/765 (73%), Positives = 601/765 (78%), Gaps = 6/765 (0%) Frame = +2
scaffold21|size547181	TCONS_00029035/TCONS_00029036/TCONS_00029044	TCONS_00029039/TCONS_00029050	445753	448217	+	1^2-4^,3^	complex events	PREDICTED: uncharacterized protein LOC108567598	>XP_017783693.1 PREDICTED: uncharacterized protein LOC108567598 [Nicrophorus vespilloides] Score = 1087 bits (2811), Expect = 0.0 Score = 1087 bits (2811), Expect = 0.0 Identities = 566/765 (73%), Positives = 601/765 (78%), Gaps = 6/765 (0%) Frame = +3
scaffold21|size547181	TCONS_00029035	TCONS_00029029/TCONS_00029030/TCONS_00029038/TCONS_00029040/TCONS_00029041/TCONS_00029044/TCONS_00029053	448685	449424	+	0,1^2-	intron retention	PREDICTED: uncharacterized protein LOC108567598	>XP_017783693.1 PREDICTED: uncharacterized protein LOC108567598 [Nicrophorus vespilloides] Score = 1087 bits (2811), Expect = 0.0 Score = 1087 bits (2811), Expect = 0.0 Identities = 566/765 (73%), Positives = 601/765 (78%), Gaps = 6/765 (0%) Frame = +3
scaffold21|size547181	TCONS_00029035	TCONS_00029031/TCONS_00029037/TCONS_00029039/TCONS_00029043/TCONS_00029046	448217	449424	+	1^4-,2^3-5^6-	complex events	PREDICTED: uncharacterized protein LOC108567598	>XP_017783693.1 PREDICTED: uncharacterized protein LOC108567598 [Nicrophorus vespilloides] Score = 1087 bits (2811), Expect = 0.0 Score = 1087 bits (2811), Expect = 0.0 Identities = 566/765 (73%), Positives = 601/765 (78%), Gaps = 6/765 (0%) Frame = +3
scaffold21|size547181	TCONS_00029035	TCONS_00029050	448217	449669	+	1^4-5^6-,2^3-	complex events	PREDICTED: uncharacterized protein LOC108567598	>XP_017783693.1 PREDICTED: uncharacterized protein LOC108567598 [Nicrophorus vespilloides] Score = 1087 bits (2811), Expect = 0.0 Score = 1087 bits (2811), Expect = 0.0 Identities = 566/765 (73%), Positives = 601/765 (78%), Gaps = 6/765 (0%) Frame = +3
scaffold21|size547181	TCONS_00029035/TCONS_00029045	TCONS_00029036/TCONS_00029037/TCONS_00029046	449733	450251	+	0,1^2-	intron retention	PREDICTED: uncharacterized protein LOC108567598	>XP_017783693.1 PREDICTED: uncharacterized protein LOC108567598 [Nicrophorus vespilloides] Score = 1087 bits (2811), Expect = 0.0 Score = 1087 bits (2811), Expect = 0.0 Identities = 566/765 (73%), Positives = 601/765 (78%), Gaps = 6/765 (0%) Frame = +3
scaffold21|size547181	TCONS_00029035/TCONS_00029045	TCONS_00029036	450285	450783	+	0,1^2-	intron retention	PREDICTED: uncharacterized protein LOC108567598	>XP_017783693.1 PREDICTED: uncharacterized protein LOC108567598 [Nicrophorus vespilloides] Score = 1087 bits (2811), Expect = 0.0 Score = 1087 bits (2811), Expect = 0.0 Identities = 566/765 (73%), Positives = 601/765 (78%), Gaps = 6/765 (0%) Frame = +3
scaffold21|size547181	TCONS_00029035	TCONS_00029049	445753	451542	+	1^2-3^4-5^8-9^10-11^12-13^14-16^18-,6^7-15^17-	complex events	PREDICTED: uncharacterized protein LOC108567598	>XP_017783693.1 PREDICTED: uncharacterized protein LOC108567598 [Nicrophorus vespilloides] Score = 1087 bits (2811), Expect = 0.0 Score = 1087 bits (2811), Expect = 0.0 Identities = 566/765 (73%), Positives = 601/765 (78%), Gaps = 6/765 (0%) Frame = +3
scaffold21|size547181	TCONS_00029035	TCONS_00029053	449459	452144	+	1^2-3^4-7^8-9^10-11^12-,5^6-	complex events	PREDICTED: uncharacterized protein LOC108567598	>XP_017783693.1 PREDICTED: uncharacterized protein LOC108567598 [Nicrophorus vespilloides] Score = 1087 bits (2811), Expect = 0.0 Score = 1087 bits (2811), Expect = 0.0 Identities = 566/765 (73%), Positives = 601/765 (78%), Gaps = 6/765 (0%) Frame = +3
scaffold21|size547181	TCONS_00029036	TCONS_00029029	448685	449669	+	0,1^2-3^4-	complex events	PREDICTED: uncharacterized protein LOC108567598	>XP_017783693.1 PREDICTED: uncharacterized protein LOC108567598 [Nicrophorus vespilloides] Score = 1087 bits (2811), Expect = 0.0 Score = 1087 bits (2811), Expect = 0.0 Identities = 566/765 (73%), Positives = 601/765 (78%), Gaps = 6/765 (0%) Frame = +2
scaffold21|size547181	TCONS_00029036	TCONS_00029035	448685	449669	+	0,1^2-	intron retention	PREDICTED: uncharacterized protein LOC108567598	>XP_017783693.1 PREDICTED: uncharacterized protein LOC108567598 [Nicrophorus vespilloides] Score = 1087 bits (2811), Expect = 0.0 Score = 1087 bits (2811), Expect = 0.0 Identities = 566/765 (73%), Positives = 601/765 (78%), Gaps = 6/765 (0%) Frame = +2
scaffold21|size547181	TCONS_00029036	TCONS_00029050	448217	449669	+	1^4-,2^3-	complex events	PREDICTED: uncharacterized protein LOC108567598	>XP_017783693.1 PREDICTED: uncharacterized protein LOC108567598 [Nicrophorus vespilloides] Score = 1087 bits (2811), Expect = 0.0 Score = 1087 bits (2811), Expect = 0.0 Identities = 566/765 (73%), Positives = 601/765 (78%), Gaps = 6/765 (0%) Frame = +2
scaffold21|size547181	TCONS_00029036	TCONS_00029037/TCONS_00029046	448217	449669	+	1^4-,2^3-5^6-7^8-	complex events	PREDICTED: uncharacterized protein LOC108567598	>XP_017783693.1 PREDICTED: uncharacterized protein LOC108567598 [Nicrophorus vespilloides] Score = 1087 bits (2811), Expect = 0.0 Score = 1087 bits (2811), Expect = 0.0 Identities = 566/765 (73%), Positives = 601/765 (78%), Gaps = 6/765 (0%) Frame = +2
scaffold21|size547181	TCONS_00029036	TCONS_00029031/TCONS_00029039/TCONS_00029043	448217	449894	+	1^4-10^11-,2^3-5^6-7^8-9^12-	complex events	PREDICTED: uncharacterized protein LOC108567598	>XP_017783693.1 PREDICTED: uncharacterized protein LOC108567598 [Nicrophorus vespilloides] Score = 1087 bits (2811), Expect = 0.0 Score = 1087 bits (2811), Expect = 0.0 Identities = 566/765 (73%), Positives = 601/765 (78%), Gaps = 6/765 (0%) Frame = +2
scaffold21|size547181	TCONS_00029036	TCONS_00029038	450285	451540	+	1^2-4^6-,3^5-	complex events	PREDICTED: uncharacterized protein LOC108567598	>XP_017783693.1 PREDICTED: uncharacterized protein LOC108567598 [Nicrophorus vespilloides] Score = 1087 bits (2811), Expect = 0.0 Score = 1087 bits (2811), Expect = 0.0 Identities = 566/765 (73%), Positives = 601/765 (78%), Gaps = 6/765 (0%) Frame = +2
[truncated: 62,327 more rows]
